# Supplementary material for: The Pentatricopeptide Repeat Gene Family in Salvia miltiorrhiza: Genome-Wide Characterization and Expression Analysis
Source: Molecules. 2018 Jun 6;23(6):1364. doi: 10.3390/molecules23061364 (PMC6099403; doi:10.3390/molecules23061364)
Supplement: Supplementary file 1 [file molecules-23-01364-s001.zip]

Archive with 5 entries (5 files):
- Table S4.xls
- Table S5.xls
- Table S1.xls
- Table S2.xls
- Table S3.xls
