# Supplementary material for: The Pentatricopeptide Repeat Gene Family in Salvia miltiorrhiza: Genome-Wide Characterization and Expression Analysis
Source: Molecules. 2018 Jun 6;23(6):1364. doi: 10.3390/molecules23061364 (PMC6099403; doi:10.3390/molecules23061364)
Supplement: Supplementary file 1 [file molecules-23-01364-s001.zip › Table S4.xls]

## Sheet: Table S4
Table S4. RPKM value for SmPPR expression in hairy roots treated with or without yeast extract and Ag+
Gene name	0h	12h	24h	36h
SmPPR4	0.57	0.69(-)	1.10(↑)	1.11(↑)
SmPPR9	1.26	0.64(↓)	0.40(↓)	0.71(↓)
SmPPR18	1	0.61(↓)	1.50(↑)	1.51(↑)
SmPPR22	6.52	4.26(-)	8.50(-)	7.79(-)
SmPPR23	1.4	1.45(-)	0.88(↓)	1.96(-)
SmPPR26	1	0.92(-)	1.20(-)	0.74(-)
SmPPR29	1.43	0.41(↓)	0.45(↓)	0.75(↓)
SmPPR44	0.69	0.84(-)	0.65(-)	1.95(↑)
SmPPR45	1.46	0.35(↓)	0.39(↓)	0.59(↓)
SmPPR47	1.83	3.50(↑)	2.02(-)	3.70(↑)
SmPPR61	1.76	0.45(↓)	0.92(↓)	0.85(↓)
SmPPR70	1.52	0.45(↓)	0.33(↓)	1.09(-)
SmPPR78	2.19	1.34(↓)	1.55(-)	2.49(-)
SmPPR88	1.11	0.01(↓)	0.49(↓)	0.74(-)
SmPPR89	1.33	0.22(↓)	0.86(↓)	0.74(↓)
SmPPR94	0.17	1.18(↑)	0.14(-)	0.21(-)
SmPPR96	9.98	5.31(↓)	3.69(↓)	4.33(↓)
SmPPR99	2.33	1.93(-)	2.42(-)	2.74(-)
SmPPR100	2.26	1.99(-)	2.42(-)	2.74(-)
SmPPR104	2	1.31(↓)	1.6(-)	2.34(-)
SmPPR120	9.98	5.31(↓)	3.69(↓)	4.33(↓)
SmPPR121	9.98	5.31(↓)	3.69(↓)	4.33(↓)
SmPPR128	3.4	2.65(-)	4.08(-)	2.79(-)
SmPPR131	2.19	2.58(-)	2.02(-)	3.06(-)
SmPPR132	2.2	2.59(-)	2.03(-)	3.07(-)
SmPPR145	1.04	0.19(↓)	0.49(↓)	0.91(-)
SmPPR152	0.74	0.47(↓)	0.74(-)	1.19(-)
SmPPR154	0.93	0.85(-)	0.93(-)	1.40(↑)
SmPPR158	6.17	2.22(↓)	3.04(↓)	3.78(↓)
SmPPR162	1.39	1.73(-)	1.43(-)	1.32(↑)
SmPPR163	1.91	3.67(↑)	2.02(↑)	3.97(↑)
SmPPR167	1.56	0.52(↓)	0.49(↓)	1.64(-)
SmPPR169	1.28	1.4(-)	1.06(-)	1.55(-)
SmPPR172	0.28	1.20(↑)	0.11(-)	1.33(↑)
SmPPR175	5.36	1.67(↓)	2.87(↓)	4.05(-)
SmPPR186	1.18	3.21(↑)	2.42(↑)	2.24(-)
SmPPR191	1	1.90(↑)	1.28(-)	1.62(↑)
SmPPR192	1.71	1.71(-)	0.98(↓)	1.26(-)
SmPPR194	1.63	2.08(-)	3.48(↑)	1.97(-)
SmPPR199	0.93	0.62(-)	0.68(-)	1.03(-)
SmPPR201	1.36	0.52(↓)	0.86(↓)	1.26(-)
SmPPR204	1.3	0.62(↓)	0.68(↓)	1.58(-)
SmPPR209	1.35	0.93(-)	1.56(-)	1.30(-)
SmPPR214	2.46	1.57(↓)	1.73(-)	1.86(-)
SmPPR216	1.35	3.31(↑)	2.63(↑)	2.65(↑)
SmPPR218	1	0.36(↓)	1.29(-)	1.40(-)
SmPPR220	1.89	0.92(↓)	1.38(-)	1.78(-)
SmPPR224	8.46	4.46(↓)	5.14(↓)	7.65(-)
SmPPR228	3.24	2.42(-)	2.94(-)	3.06(-)
SmPPR229	0.8	1.38(↑)	1.20(↑)	1.20(↑)
SmPPR230	3.83	2.31(↓)	3.03(-)	2.93(-)
SmPPR232	0.63	0.60(-)	1.04(↑)	0.85(-)
SmPPR233	2.06	2.25(-)	1.59(-)	2.67(-)
SmPPR234	0.99	2.16(↑)	1.90(↑)	3.10(↑)
SmPPR235	0.59	0.64(-)	1.23(↑)	0.71(-)
SmPPR236	3.97	4.50(-)	3.45(-)	6.50(↑)
SmPPR237	0.99	2.26(↑)	1.90(↑)	3.10(↑)
SmPPR238	2.18	0.95(↓)	1.57(-)	3.17(-)
SmPPR255	19.1	5.02(↓)	10.66(↓)	7.19(↓)
SmPPR256	18.39	7.84(↓)	9.42(↓)	9.85(↓)
SmPPR258	0.99	1.30(-)	1.19(-)	0.96(-)
SmPPR259	9.39	7.34(-)	9.34(-)	8.13(-)
SmPPR261	2.04	1.49(-)	1.73(-)	3.02(-)
SmPPR264	7.13	4.23(↓)	4.02(↓)	3.20(↓)
SmPPR271	3.34	3.65(-)	4.23(-)	2.69(-)
SmPPR274	6.04	4.23(-)	2.33(↓)	6.56(-)
SmPPR278	3.34	3.65(-)	4.23(-)	2.69(-)
SmPPR281	2.66	1.56(↓)	1.35(↓)	2.60(-)
SmPPR285	3.14	1.43(↓)	1.68(↓)	1.90(↓)
SmPPR292	0.41	1.02(↑)	0.21(↓)	0.56(-)
SmPPR297	1.09	1.19(-)	0.91(-)	0.92(-)
SmPPR298	1.58	1.27(-)	1.52(-)	1.91(-)
SmPPR301	0.8	0.48(↓)	0.79(-)	1.50(↑)
SmPPR306	2.04	1.49(-)	1.73(-)	3.02(-)
SmPPR309	1.36	0.84(↓)	0.72(↓)	1.75(-)
SmPPR312	2.18	0.95(↓)	1.57(-)	3.17(-)
SmPPR314	3.32	2.72(-)	1.49(↓)	1.63(↓)
SmPPR315	1.04	0.73(-)	1.71(↑)	2.18(↑)
SmPPR316	3.8	5.29(-)	3.22(-)	3.97(-)
SmPPR318	4.73	3.71(-)	2.35(↓)	3.73(-)
SmPPR320	3.92	3.16(-)	1.74(↓)	2.75(-)
SmPPR326	2.76	1.64(↓)	1.42(↓)	2.48(-)
SmPPR333	4.82	4.37(-)	2.71(↓)	3.60(-)
SmPPR334	4.93	4.37(-)	2.71(↓)	3.60(-)
SmPPR338	3.86	2.72(-)	2.78(-)	3.53(-)
SmPPR339	1.74	2.60(-)	2.63(-)	1.77(-)
SmPPR340	0.73	2.10(↑)	2.08(↑)	1.33(↑)
SmPPR341	15.18	4.76(↓)	24.62(↑)	12.2(-)
SmPPR342	28.64	24.78(-)	28.02(-)	23.84(-)
SmPPR343	39.78	29.75(-)	42.43(-)	31.79(-)
SmPPR344	20.31	12.32(-)	33.39(↑)	14.23(-)
SmPPR345	34.35	24.34(-)	33.81(-)	26.86(-)
SmPPR346	41.41	30.97(-)	45.26(-)	32.39(-)
SmPPR347	22.94	9.95(↓)	15.26(↓)	16.92(-)
SmPPR348	12.3	5.24(↓)	6.92(↓)	10.77(-)
SmPPR349	6.31	2.30(↓)	3.33(↓)	3.86(↓)
SmPPR351	41.98	28.83(-)	46.53(-)	32.61(-)
SmPPR352	47.35	33.92(-)	53.59(-)	38.11(-)
SmPPR353	27.27	23.99(-)	24.25(-)	21.70(-)
SmPPR354	8.84	5.05(↓)	6.70(-)	7.61(-)
SmPPR355	43.84	32.13(-)	47.61(-)	31.97(-)
SmPPR358	3.14	1.85(↓)	0.48(↓)	1.56(↓)
SmPPR361	5.85	2.01(↓)	3.85(↓)	8.73(-)
SmPPR364	42.08	29.62(-)	47.43(-)	31.53(-)
SmPPR366	17.63	4.06(↓)	14.17(-)	10.22(↓)
SmPPR368	1.8	1.04(↓)	1.14(↓)	1.83(-)
SmPPR369	0.97	4.51(↑)	3.79(↑)	3.43(↑)
SmPPR370	4.92	5.38(-)	4.09(-)	7.36(-)
SmPPR372	5.35	7.34(-)	7.68(-)	6.56(-)
SmPPR373	8.53	5.09(↓)	7.12(-)	10.23(-)
SmPPR374	8.44	4.28(↓)	2.35(↓)	7.69(-)
SmPPR377	9.27	2.62(↓)	2.88(↓)	6.77(-)
SmPPR378	8.72	11.20(-)	10.05(-)	8.84(-)
SmPPR379	23.79	10.17(↓)	12.99(↓)	9.62(↓)
SmPPR381	7.18	0.24(↓)	5.34(-)	4.77(↓)
SmPPR382	4.56	1.14(↓)	2.11(↓)	2.32(↓)
SmPPR384	14.04	5.20(↓)	7.20(↓)	6.45(↓)
SmPPR385	40.24	30.09(-)	42.44(-)	32.16(-)
SmPPR386	10.44	2.66(↓)	5.35(↓)	5.02(↓)
SmPPR387	4.63	1.63(↓)	3.14(-)	2.71(↓)
SmPPR389	3.62	4.19(-)	3.48(-)	5.08(-)
SmPPR391	13.2	9.42(-)	8.85(-)	12.93(-)
SmPPR392	5.57	2.43(↓)	1.53(↓)	2.50(↓)
SmPPR393	8.64	6.15(-)	6.38(-)	7.00(-)
SmPPR394	3.87	1.99(↓)	4.46(-)	4.40(-)
SmPPR395	5.14	5.46(-)	4.61(-)	8.76(↑)
SmPPR396	0.91	1.37(↑)	1.23(-)	2.21(↑)
SmPPR397	0.48	0.94(↑)	2.29(↑)	0.58(-)
SmPPR399	1.19	0.43(↓)	0.84(-)	0.96(-)
SmPPR400	3.31	0.01(↓)	1.72(↓)	0.87(↓)
SmPPR401	12.01	5.95(↓)	13.17(-)	9.78(-)
SmPPR402	12.55	6.67(↓)	7.54(↓)	5.85(↓)
SmPPR403	0.96	0.26(↓)	1.25(-)	1.55(↑)
SmPPR404	0.29	0.01(↓)	0.01(↓)	1.21(↑)
SmPPR405	0.33	0.01(↓)	0.01(↓)	1.40(↑)
SmPPR406	5.89	4.29(-)	5.21(-)	4.16(-)
SmPPR410	3.48	1.64(↓)	1.92(↓)	1.93(↓)
SmPPR411	3.16	1.33(↓)	3.21(-)	2.06(↓)
SmPPR412	24.55	10.67(↓)	16.04(↓)	15.86(↓)
SmPPR413	9.77	6.56(-)	11.63(-)	6.78(-)
SmPPR414	5.04	6.38(-)	10.19(↑)	6.87(-)
SmPPR415	14.77	4.08(↓)	4.68(↓)	7.56(↓)
SmPPR416	11.55	5.76(↓)	9.55(-)	10.62(-)
SmPPR417	19.78	7.46(↓)	10.65(↓)	9.68(↓)
SmPPR418	1.99	1.05(↓)	1.24(↓)	2.24(-)
SmPPR420	4.23	4.62(-)	2.67(↓)	5.03(-)
SmPPR421	8.45	2.69(↓)	3.77(↓)	4.61(↓)
SmPPR422	9.03	6.98(-)	10.36(-)	8.22(-)
SmPPR423	2.63	2.39(-)	2.54(-)	2.56(-)
SmPPR424	1.48	1.80(-)	1.04(-)	2.10(-)
SmPPR425	5.56	4.02(-)	4.63(-)	3.58(↓)
SmPPR427	1.87	0.01(↓)	0.78(↓)	1.04(↓)
SmPPR428	1.4	1.35(-)	1.04(-)	0.98(-)
SmPPR429	1.94	0.78(↓)	0.78(↓)	1.13(↓)
SmPPR430	0.95	0.95(-)	1.61(↑)	1.34(-)
SmPPR432	10.12	10.26(-)	7.63(-)	11.6(-)
SmPPR434	0.62	0.68(-)	0.56(-)	1.12(↑)
SmPPR435	0.27	1.09(↑)	1.20(↑)	0.99(↑)
SmPPR436	11.46	4.81(↓)	10.27(-)	13.57(-)
SmPPR439	6.39	2.27(↓)	4.05(↓)	3.30(↓)
SmPPR441	4.52	1.62(↓)	3.73(-)	4.90(-)
SmPPR444	0.94	0.82(-)	0.90(-)	1.82(↑)
SmPPR445	9.91	4.81(↓)	3.52(↓)	9.76(-)
SmPPR447	14.61	2.78(↓)	7.59(↓)	10.03(-)
SmPPR448	2.15	3.58(↑)	1.45(-)	0.01(↓)
SmPPR449	8.32	0.99(↓)	6.82(-)	0.60(↓)
SmPPR451	10.07	5.76(↓)	8.54(-)	10.05(-)
SmPPR452	0.08	1.20(↑)	0.01(↓)	1.22(↑)
SmPPR453	0.98	0.71(-)	0.39(↑)	1.28(-)
SmPPR454	14.21	8.71(↓)	17.46(-)	4.52(↓)
SmPPR455	5.14	3.56(-)	3.43(-)	7.69(-)
SmPPR456	1.24	0.68(↓)	2.61(↑)	0.47(↓)
SmPPR457	14.01	8.21(↓)	15.77(-)	11.30(-)
SmPPR458	2.68	2.26(-)	4.56(↑)	1.78(↓)
SmPPR459	2.32	0.40(↓)	0.01(↓)	0.01(↓)
SmPPR460	11.9	3.73(↓)	9.29(-)	10.67(-)
SmPPR461	12.75	8.41(↓)	18.49(-)	7.91(↓)
SmPPR462	1.07	0.67(-)	1.47(-)	2.59(↑)
SmPPR463	7.87	4.74(↓)	4.85(↓)	4.52(↓)
SmPPR464	42.94	33.60(-)	48.95(-)	33.20(-)
SmPPR465	34.37	29.64(-)	44.67(-)	29.39(-)
SmPPR466	36.97	25.75(-)	42.94(-)	28.41(-)
SmPPR467	0.01	0.10(↑)	1.28(↑)	0.23(↑)
SmPPR468	0.1	0.01(↓)	0.01(↓)	1.05(↑)
SmPPR470	3.85	5.27(-)	3.54(-)	7.42(↑)
SmPPR471	2.63	1.67(↓)	2.44(-)	1.74(↓)
SmPPR474	2.42	3.68(↑)	3.16(-)	2.93(-)
SmPPR477	2.55	2.03(-)	1.65(↓)	0.88(↓)
SmPPR481	1.51	1.26(-)	2.13(-)	2.25(-)
SmPPR482	5.23	3.99(-)	2.59(↓)	4.82(-)
SmPPR483	1.46	3.39(↑)	2.19(↑)	0.33(↓)
SmPPR484	2.46	0.01(↓)	0.68(↓)	1.03(↓)
SmPPR485	4.29	3.45(-)	2.98(-)	7.55(↑)
SmPPR486	3.49	4.35(-)	3.71(-)	10.00(↑)
SmPPR487	1.63	4.11(↑)	1.64(-)	1.35(-)
SmPPR489	4.49	3.18(-)	2.09(↓)	4.22(-)
SmPPR490	4.26	2.69(↓)	2.29(↓)	4.34(-)
SmPPR492	13.39	3.97(↓)	7.18(↓)	5.58(↓)
SmPPR493	5.43	6.17(-)	4.26(-)	7.79(-)
SmPPR494	20.05	9.99(↓)	10.21(↓)	10.18(↓)
SmPPR495	1.15	1.26(-)	0.92(-)	0.01(↓)
SmPPR499	3.54	5.37(↑)	4.43(-)	7.08(↑)
SmPPR500	0.84	1.00(-)	0.10(↓)	1.31(↑)
SmPPR503	5.89	4.11(-)	5.11(-)	3.96(-)
SmPPR505	0.64	0.90(-)	0.22(↓)	1.77(↑)
SmPPR506	1.53	0.83(↓)	0.80(↓)	1.15(-)
SmPPR507	0.43	0.47(-)	0.38(-)	1.29(↑)
SmPPR508	0.51	0.32(-)	1.21(↑)	2.44(↑)
SmPPR509	13.6	3.93(↓)	6.85(↓)	5.94(↓)
SmPPR510	11.14	9.59(-)	9.32(-)	9.59(-)
SmPPR511	3.1	1.69(↓)	2.07(-)	2.08(-)
SmPPR512	0.83	1.71(↑)	1.11(-)	1.11(-)
SmPPR513	4.04	2.87(-)	2.43(↓)	2.20(↓)
SmPPR517	9.48	3.92(↓)	4.31(↓)	5.27(↓)
SmPPR522	12.78	7.88(↓)	5.32(↓)	10.22(-)
SmPPR523	0.35	0.29(-)	0.42(-)	1.60(↑)
SmPPR524	0.51	0.56(-)	0.86(-)	1.73(↑)
SmPPR528	21.51	6.75(↓)	8.61(↓)	8.54(↓)
SmPPR529	19.52	12.49(-)	31.38(↑)	14.42(-)
SmPPR530	0.82	1.00(-)	0.37(↓)	2.10(↑)
SmPPR531	1.05	0.33(↓)	0.45(↓)	1.82(↑)
SmPPR534	1.08	1.01(-)	1.30(-)	0.75(-)
SmPPR535	2	3.68(↑)	3.16(↑)	2.67(-)
SmPPR536	19.08	20.05(-)	15.15(-)	22.79(-)
SmPPR537	2.97	0.57(↓)	0.84(↓)	1.06(↓)
SmPPR538	12.14	4.85(↓)	4.55(↓)	7.11(↓)
SmPPR540	5.22	2.22(↓)	6.27(-)	0.70(↓)
SmPPR541	0.41	1.33(↑)	1.47(↑)	0.66(-)
SmPPR543	0.78	2.03(↑)	1.52(↑)	0.94(-)
SmPPR544	9.37	4.42(↓)	7.61(-)	9.78(-)
SmPPR545	0.52	0.47(-)	0.31(↓)	1.26(↑)
SmPPR548	1.03	0.31(↓)	1.35(-)	1.02(-)
SmPPR549	0.92	0.02(↓)	3.49(↑)	0.02(↓)
SmPPR550	1.55	1.50(-)	0.82(↓)	2.39(↑)
SmPPR552	1.25	1.46(-)	1.07(-)	1.40(-)
SmPPR553	1.02	0.44(↓)	1.59(↑)	0.49(↓)
SmPPR556	1.08	0.13(↓)	0.01(↓)	0.58(↓)
SmPPR557	1.85	0.17(↓)	0.55(↓)	1.67(-)
SmPPR558	2.69	2.37(-)	2.24(-)	3.00(-)
SmPPR560	1.01	0.46(↓)	0.81(-)	1.83(↑)
SmPPR562	0.54	0.01(↓)	0.90(↑)	1.69(↑)
SmDXR	14.68	20.05(-)	35.26(↑)	47.98(↑)
SmHDR1	25.7	34.16(-)	46.62(↑)	52.40(↑)
SmHMGS	16.82	266.49(↑)	94.97(↑)	41.12(↑)
SmMDC	15.83	240.76(↑)	106.69(↑)	67.84(↑)
SmCPS1	20.5	85.40(↑)	124.16(↑)	164.48(↑)
CYP76AH1	0.48	0.40(-)	1.02(↑)	0.59(-)
SmKSL1	15.09	95.79(↑)	57.75(↑)	55.37(↑)
SmDXS1	0.83	0.23(↓)	0.33(↓)	1.00(-)
SmCMT	11.27	6.10(↓)	9.48(-)	11.84(-)
SmCMK	14.06	47.62(↑)	40.71(↑)	23.86(↑)
SmMDS	29.95	37.02(-)	60.23(↑)	49.19(↑)
SmAACT1	15.81	97.24(↑)	26.92(↑)	20.48(-)
SmMK	10.76	58.64(↑)	28.21(↑)	20.32(↑)
SmPMK	5.12	25.54(↑)	10.85(↑)	6.65(-)
SmIPI1	50.61	285.67(↑)	193.86(↑)	83.91(↑)
SmGGPPS1	22.82	77.40(↑)	87.79(↓)	163.55(↑)
(↑): Up-regulated;
(↓): Down-regulated;
(-): Fisher's exact test p-value of greater than 0.05
