# Supplementary material for: The Pentatricopeptide Repeat Gene Family in Salvia miltiorrhiza: Genome-Wide Characterization and Expression Analysis
Source: Molecules. 2018 Jun 6;23(6):1364. doi: 10.3390/molecules23061364 (PMC6099403; doi:10.3390/molecules23061364)
Supplement: Supplementary file 1 [file molecules-23-01364-s001.zip › Table S5.xls]

## Sheet: Table S5
Table S5. Primers used for qRT-PCR
Gene name	Primer sequence (5'-3')
SmPPR158	Forward: GTGGTGTGTGTGTTGCGTAG
	Reverse: CCCCCATCTCTTGGAGCATC
SmPPR195	Forward: GCTGCTGGAGGTTCATGGAC
	Reverse: GAACGTATGAGCCAACGGATGAC
SmPPR271	Forward: TTCGGCTTCAACGGTCTCTG
	Reverse: GCTCTAATTGAACCGGAAGTGC
SmPPR278	Forward: GCTTCAACGGTCTCCGAAATTC
	Reverse: GAATTGCCATAGAGGCCGGAT
SmPPR312	Forward: GTTTCGGCAGAACCAGAGGT
	Reverse: AATTCGGGGTTGGATTCGCT
SmPPR401	Forward: CTCCACTTTTGCCATTGCTTCTCC
	Reverse: GTCGAACAGATGAAGTGCAGCAGAG
SmPPR420	Forward: GGAGCTGCAAACCCAATGTC
	Reverse: GCCTCGTCCATTCTTCTCGT
SmPPR554	Forward: GGTTTCGCCTCAGATGTATACGTG
	Reverse: CGAACATTCCGCAACGCCTTATAG
SmUBQ10	Forward: AGATGGGCGGACACTTGCTGATTA
	Reverse: ACTCTCCACCTCCAAAGTGATGGT
