# Supplementary material for: The Pentatricopeptide Repeat Gene Family in Salvia miltiorrhiza: Genome-Wide Characterization and Expression Analysis
Source: Molecules. 2018 Jun 6;23(6):1364. doi: 10.3390/molecules23061364 (PMC6099403; doi:10.3390/molecules23061364)
Supplement: Supplementary file 1 [file molecules-23-01364-s001.zip › Table S1.xls]

## Sheet: Table S1
Table S1. Sequence features of the PPR gene family members in S. miltiorrhiza
Gene name	GenBank accession	Scaffold	ORF(bp)	PPR Sugroup	Number of introns in ORF	AA Len	pI	MW(kda)	Localization of targetP prediction
SmPPR1	MH004461	scaffold10164|size14306	2040	P	0	679	9.04	77.74	M
SmPPR2	MH004462	scaffold1030|size79588	2421	DYW	0	806	6.43	89.88	M
SmPPR3	MH004463	scaffold1030|size79588	1800	DYW	0	599	6.47	67.34	-
SmPPR4	MH004464	scaffold1038|size79411	2535	DYW	0	844	5.53	93.17	C
SmPPR5	MH004465	scaffold10499|size13448	2595	E+	0	864	6.49	95.33	C
SmPPR6	MH004466	scaffold10759|size12807	2706	P	0	901	6.67	101.69	M
SmPPR7	MH004467	scaffold109|size145399	3174	P	0	1057	8.8	117.14	M
SmPPR8	MH004468	scaffold1105|size155018	2010	DYW	0	669	8.31	74.09	M
SmPPR9	MH004469	scaffold1117|size77367	1731	P	0	576	9.04	64.38	-
SmPPR10	MH004470	scaffold1150|size76217	3066	P	0	1021	6.55	114.25	M
SmPPR11	MH004471	scaffold1161|size75986	3699	P	0	1232	6.88	139.77	M
SmPPR12	MH004472	scaffold1164|size75912	2061	PLS	0	686	9.61	77	-
SmPPR13	MH004473	scaffold1180|size75525	2772	DYW	0	923	6.35	104.06	C
SmPPR14	MH004474	scaffold1194|size100007	2058	P	0	685	7.71	76.6	M
SmPPR15	MH004475	scaffold11977|size10375	1884	E	0	627	6.48	69.86	M
SmPPR16	MH004476	scaffold12038|size10276	1992	E+	0	663	6.52	73.57	M
SmPPR17	MH004477	scaffold1244|size74095	2124	DYW	1	707	7.18	80.69	M
SmPPR18	MH004478	scaffold1245|size92393	2331	E	0	776	8.13	85.83	M
SmPPR19	MH004479	scaffold127|size139420	2193	E	0	730	6.54	80.88	-
SmPPR20	MH004480	scaffold127|size139420	1389	E	0	463	8.87	51.68	M
SmPPR21	MH004481	scaffold130|size139209	2358	DYW	0	785	7.43	87.33	M
SmPPR22	MH004482	scaffold1308|size72648	1827	P	0	608	8.38	68.79	M
SmPPR23	MH004483	scaffold13146|size8466	1977	E+	0	658	8.19	72.49	C
SmPPR24	MH004484	scaffold1332|size72216	1737	P	0	578	5.78	64.74	C
SmPPR25	MH004485	scaffold1341|size72024	3042	DYW	1	1013	6.44	114.03	M
SmPPR26	MH004486	scaffold1368|size71288	1896	P	0	631	8.64	70.67	M
SmPPR27	MH004487	scaffold1371|size71255	2013	E+	0	670	6.23	75.19	M
SmPPR28	MH004488	scaffold1395|size190739	1473	P	1	490	9.49	55.84	C
SmPPR29	MH004489	scaffold1395|size190739	2331	DYW	0	776	7.32	85.95	-
SmPPR30	MH004490	scaffold1398|size109676	1965	DYW	0	654	6.59	72.73	-
SmPPR31	MH004491	scaffold1398|size109676	1710	DYW	0	569	5.74	63.06	M
SmPPR32	MH004492	scaffold1469|size69083	3027	E	0	1008	5.66	112.44	C
SmPPR33	MH004493	scaffold154|size274561	2187	P	0	728	6.91	81.85	M
SmPPR34	MH004494	scaffold1549|size67612	2565	DYW	0	854	6.74	94.93	C
SmPPR35	MH004495	scaffold1644|size66073	2070	DYW	0	689	7.22	78.71	-
SmPPR36	MH004496	scaffold1659|size65827	2664	E	0	887	5.97	97.44	M
SmPPR37	MH004497	scaffold1659|size65827	2313	P	0	770	6.74	87.56	-
SmPPR38	MH004498	scaffold1677|size65608	1902	DYW	0	633	8.23	71.07	M
SmPPR39	MH004499	scaffold1720|size64767	2577	P	0	858	8.65	94.85	M
SmPPR40	MH004500	scaffold1731|size109367	2310	P	0	769	6.44	86.94	M
SmPPR41	MH004501	scaffold174|size130644	2619	DYW	0	872	8.59	97.89	M
SmPPR42	MH004502	scaffold1746|size64358	2025	DYW	0	674	6.14	75.74	M
SmPPR43	MH004503	scaffold1769|size64032	2031	DYW	0	676	6.97	76.39	M
SmPPR44	MH004504	scaffold1819|size63107	1893	DYW	0	630	8.29	69.78	M
SmPPR45	MH004505	scaffold1835|size62955	1794	DYW	0	597	6.77	66.25	-
SmPPR46	MH004506	scaffold1839|size62896	1758	E	0	585	6.52	65.41	S
SmPPR47	MH004507	scaffold2011|size60159	1902	P	0	633	8.16	70.64	C
SmPPR48	MH004508	scaffold2088|size58997	2061	DYW	0	686	8.55	77.41	M
SmPPR49	MH004509	scaffold2110|size58730	2136	P	0	711	8.2	79.95	C
SmPPR50	MH004510	scaffold2131|size79407	2268	E	0	755	6.81	84.08	-
SmPPR51	MH004511	scaffold2139|size58346	2634	DYW	0	877	6.19	98.101	C
SmPPR52	MH004512	scaffold219|size194284	2145	PLS	0	714	6.33	80.17	M
SmPPR53	MH004513	scaffold2255|size88788	1599	P	0	532	7.75	59.72	M
SmPPR54	MH004514	scaffold2259|size68163	2142	E+	0	713	6.3	78.89	-
SmPPR55	MH004515	scaffold2280|size56380	2124	P	1	707	8.85	79.52	S
SmPPR56	MH004516	scaffold2288|size56304	1971	DYW	0	656	8.44	74.78	M
SmPPR57	MH004517	scaffold2320|size55996	2016	P	0	671	8.49	76.43	M
SmPPR58	MH004518	scaffold2356|size77273	2412	P	0	803	9.16	90.61	M
SmPPR59	MH004519	scaffold241|size306341	1371	P	0	456	9.35	52.05	S
SmPPR60	MH004520	scaffold241|size306341	1707	P	0	568	8.79	65.57	M
SmPPR61	MH004521	scaffold2466|size54193	2475	P	0	824	6.12	92.23	M
SmPPR62	MH004522	scaffold2476|size54101	2322	E	0	773	6.61	87.18	M
SmPPR63	MH004523	scaffold2549|size53390	2304	DYW	1	767	8.91	87.24	M
SmPPR64	MH004524	scaffold2559|size53287	2517	P	0	838	6.88	94.22	C
SmPPR65	MH004525	scaffold2583|size53146	3072	P	0	1023	6.96	114.38	C
SmPPR66	MH004526	scaffold262|size119869	2967	P	0	988	6.81	110.97	M
SmPPR67	MH004527	scaffold2650|size52203	1830	DYW	0	609	6.57	68.41	-
SmPPR68	MH004528	scaffold2664|size52036	2136	E+	0	711	8.33	79.39	-
SmPPR69	MH004529	scaffold2668|size84759	2073	P	0	690	8.26	77.16	C
SmPPR70	MH004530	scaffold2870|size49963	2100	DYW	0	699	7.52	79.57	C
SmPPR71	MH004531	scaffold2921|size95535	2043	DYW	0	680	8.22	76.98	-
SmPPR72	MH004532	scaffold308|size115891	1845	DYW	0	614	8.56	68.47	-
SmPPR73	MH004533	scaffold31|size312821	2130	P	0	709	8.32	80.79	C
SmPPR74	MH004534	scaffold3192|size47083	2763	P	0	920	7.61	103.75	M
SmPPR75	MH004535	scaffold3276|size46239	2280	E	0	759	5.59	84.52	M
SmPPR76	MH004536	scaffold33|size181870	2151	P	0	716	8.63	81.49	M
SmPPR77	MH004537	scaffold3330|size45711	1836	DYW	0	611	7.25	68.72	-
SmPPR78	MH004538	scaffold3339|size45600	2256	P	0	751	8.51	84.76	C
SmPPR79	MH004539	scaffold3358|size45456	2817	P	0	938	8.35	106.88	C
SmPPR80	MH004540	scaffold350|size112535	2961	E	0	986	6.26	109.92	M
SmPPR81	MH004541	scaffold3513|size67924	2406	DYW	0	801	8.33	90.14	C
SmPPR82	MH004542	scaffold354|size111962	2229	DYW	0	742	6	83.03	-
SmPPR83	MH004543	scaffold355|size111867	3087	DYW	0	1028	6.23	114.62	M
SmPPR84	MH004544	scaffold3633|size72738	1710	E	1	569	5.7	63.99	M
SmPPR85	MH004545	scaffold3652|size42993	1833	DYW	0	610	8.48	69.03	M
SmPPR86	MH004546	scaffold3652|size42993	1608	E+	0	535	7.23	59.73	M
SmPPR87	MH004547	scaffold3769|size42111	2016	E	0	671	6.68	73.72	C
SmPPR88	MH004548	scaffold380|size195548	1434	P	0	477	8.25	54.77	M
SmPPR89	MH004549	scaffold380|size195548	1422	P	0	473	8.09	54.46	M
SmPPR90	MH004550	scaffold380|size195548	2418	P	0	805	6.17	90.23	M
SmPPR91	MH004551	scaffold387|size109889	2475	P	0	824	6.94	91.97	M
SmPPR92	MH004552	scaffold40|size217594	1773	E+	1	590	6.29	64.57	M
SmPPR93	MH004553	scaffold40|size217594	2394	DYW	0	797	5.98	89.13	C
SmPPR94	MH004554	scaffold400|size108187	2553	E+	0	850	7.53	94.42	M
SmPPR95	MH004555	scaffold4005|size40404	2730	P	0	909	7.2	102.27	M
SmPPR96	MH004556	scaffold4019|size40320	1704	P	0	567	6.4	63.59	C
SmPPR97	MH004557	scaffold4071|size40022	1992	P	0	663	8.14	75.89	C
SmPPR98	MH004558	scaffold413|size107157	2595	E+	0	864	6.38	95.16	C
SmPPR99	MH004559	scaffold4216|size55759	2307	E	0	768	7.52	87.07	-
SmPPR100	MH004560	scaffold4399|size67496	2310	E	0	769	6.99	86.98	-
SmPPR101	MH004561	scaffold446|size105067	2403	DYW	0	800	8.08	88.87	M
SmPPR102	MH004562	scaffold452|size104645	2712	P	0	903	6.33	102.25	C
SmPPR103	MH004563	scaffold4559|size88223	1557	E	0	518	6.2	58.78	C
SmPPR104	MH004564	scaffold4586|size36449	2178	DYW	1	725	6.46	81.63	C
SmPPR105	MH004565	scaffold4715|size65051	2388	DYW	0	795	7.46	89.18	-
SmPPR106	MH004566	scaffold4969|size67107	2637	DYW	0	878	8.22	98.45	C
SmPPR107	MH004567	scaffold4969|size67107	2637	DYW	0	878	8.22	98.54	C
SmPPR108	MH004568	scaffold50|size172213	2379	P	0	792	8.78	89.43	C
SmPPR109	MH004569	scaffold5123|size64227	2217	E+	0	738	6.97	82.39	-
SmPPR110	MH004570	scaffold528|size99083	1962	DYW	0	653	9.08	74.04	M
SmPPR111	MH004571	scaffold5310|size53437	2124	P	0	707	7.51	78.56	C
SmPPR112	MH004572	scaffold554|size97456	2439	E	0	812	7.53	91.99	C
SmPPR113	MH004573	scaffold560|size97049	2178	P	0	725	8.56	82.18	M
SmPPR114	MH004574	scaffold578|size144446	2307	P	0	768	5.73	86.02	C
SmPPR115	MH004575	scaffold606|size94707	2100	P	0	699	6.13	77.76	C
SmPPR116	MH004576	scaffold6324|size27240	2310	E+	0	769	6.59	86.56	M
SmPPR117	MH004577	scaffold638|size93098	2259	P	0	752	6.35	84.96	M
SmPPR118	MH004578	scaffold638|size93098	2196	E	0	731	6.3	80.87	-
SmPPR119	MH004579	scaffold65|size168517	2805	P	0	934	6.78	105.66	M
SmPPR120	MH004580	scaffold6600|size61498	1704	P	0	567	6.41	63.51	C
SmPPR121	MH004581	scaffold6600|size61498	1704	P	0	567	6.41	63.54	C
SmPPR122	MH004582	scaffold6645|size25923	2166	P	1	721	8.7	82.29	C
SmPPR123	MH004583	scaffold668|size91739	2259	E+	1	752	8.23	83.69	-
SmPPR124	MH004584	scaffold70|size161415	2550	DYW	0	849	7.08	94.2	M
SmPPR125	MH004585	scaffold704|size114935	2289	P	0	762	8.73	86.76	M
SmPPR126	MH004586	scaffold709|size89953	1881	P	0	626	7.47	69.9	S
SmPPR127	MH004587	scaffold709|size89953	1761	DYW	0	586	8.59	66.36	M
SmPPR128	MH004588	scaffold759|size88312	1197	P	0	398	8.99	44.93	M
SmPPR129	MH004589	scaffold759|size88312	2187	E+	0	728	6.67	82.09	M
SmPPR130	MH004590	scaffold7903|size21030	2448	DYW	1	815	7.08	91.8	M
SmPPR131	MH004591	scaffold80|size157071	1725	DYW	0	574	7.49	63.87	-
SmPPR132	MH004592	scaffold80|size157071	1719	DYW	0	572	7.26	63.76	-
SmPPR133	MH004593	scaffold8353|size19525	1914	DYW	0	637	6.35	71.22	-
SmPPR134	MH004594	scaffold8496|size19076	2478	DYW	0	825	6.98	93.08	S
SmPPR135	MH004595	scaffold8683|size18532	1827	DYW	0	608	8.48	69.18	-
SmPPR136	MH004596	scaffold8829|size18095	2976	E	0	991	6.42	111.03	C
SmPPR137	MH004597	scaffold8829|size18095	1839	E	0	612	8.22	67.14	C
SmPPR138	MH004598	scaffold9081|size17345	2013	E+	0	670	6.34	75.17	M
SmPPR139	MH004599	scaffold921|size82759	2718	P	0	905	8.31	102.61	-
SmPPR140	MH004600	scaffold922|size89940	2070	DYW	0	689	6.5	78.44	-
SmPPR141	MH004601	scaffold931|size82293	4461	E	2	1486	7.91	168.15	C
SmPPR142	MH004602	scaffold931|size82293	1467	P	2	488	5.88	55.35	-
SmPPR143	MH004603	scaffold9510|size16065	1950	DYW	0	649	8.63	74.07	M
SmPPR144	MH004604	scaffold9761|size25500	1992	E+	0	663	6.63	73.57	M
SmPPR145	MH004605	scaffold989|size80653	2505	E+	0	834	6.42	93.21	M
SmPPR146	MH004606	scaffold1058|size121143	1878	E	0	625	6.15	69.02	-
SmPPR147	MH004607	scaffold2787|size50859	2076	E	0	691	6.05	77.21	M
SmPPR148	MH004608	scaffold98|size323791	2070	E	0	689	8.57	76.23	M
SmPPR149	MH004609	scaffold98|size323791	2103	P	0	700	5.2	79.35	C
SmPPR150	MH004610	scaffold5565|size30642	2736	E	0	911	8.74	102.75	M
SmPPR151	MH004611	scaffold1298|size72906	1743	DYW	0	580	7.53	65.06	M
SmPPR152	MH004612	scaffold2360|size55510	2355	E	0	784	7.27	86.37	-
SmPPR153	MH004613	scaffold5312|size32070	1608	P	0	535	8.31	61.18	M
SmPPR154	MH004614	scaffold5661|size30161	1878	E	0	625	8.42	72.12	M
SmPPR155	MH004615	scaffold5661|size30161	2109	DYW	0	702	7.98	78.59	C
SmPPR156	MH004616	scaffold739|size88791	2445	P	0	814	7.93	91.34	C
SmPPR157	MH004617	scaffold106|size242640	2814	E	0	937	7.01	102.11	S
SmPPR158	MH004618	scaffold6990|size24437	1719	P	0	572	8.83	64.77	-
SmPPR159	MH004619	scaffold6527|size26426	2556	P	0	851	7.46	95.42	M
SmPPR160	MH004620	scaffold88|size153435	1911	DYW	1	636	7	71.39	M
SmPPR161	MH004621	scaffold279|size118223	1914	E+	0	637	7.05	70.55	M
SmPPR162	MH004622	scaffold1877|size62408	1464	P	0	487	8.89	56.02	M
SmPPR163	MH004623	scaffold6840|size25070	1902	P	0	633	7.99	70.61	C
SmPPR164	MH004624	scaffold14|size203558	2172	E	0	723	7.59	80.33	M
SmPPR165	MH004625	scaffold889|size106197	1881	PLS	0	626	6.47	69.74	C
SmPPR166	MH004626	scaffold5110|size55886	2004	P	0	667	6.22	75.71	M
SmPPR167	MH004627	scaffold3356|size45458	2139	P	1	712	9.21	80.2	C
SmPPR168	MH004628	scaffold3161|size47298	1893	E	0	630	7.22	70.13	M
SmPPR169	MH004629	scaffold5801|size29501	1476	E	1	491	6.73	56.06	C
SmPPR170	MH004630	scaffold1466|size69142	2307	PLS	0	768	6.81	84.8	M
SmPPR171	MH004631	scaffold51|size307765	1566	P	0	521	6.94	60.04	M
SmPPR172	MH004632	scaffold51|size307765	1581	E+	0	526	6.51	58.03	S
SmPPR173	MH004633	scaffold5719|size29954	2592	DYW	0	863	6.46	96.65	C
SmPPR174	MH004634	scaffold164|size132944	2676	DYW	0	891	7.22	98.72	-
SmPPR175	MH004635	scaffold1966|size90956	1518	P	0	505	8.82	57.86	M
SmPPR176	MH004636	scaffold1968|size60897	1728	P	0	575	6.61	63.84	-
SmPPR177	MH004637	scaffold1084|size78223	1572	E	0	523	7.21	58.26	M
SmPPR178	MH004638	scaffold363|size111466	1815	E	1	604	6.81	67.8	-
SmPPR179	MH004639	scaffold10585|size13270	1584	P	0	527	6.18	59.06	-
SmPPR180	MH004640	scaffold6210|size46467	1659	E+	0	552	9.3	63.46	M
SmPPR181	MH004641	scaffold695|size90264	1530	DYW	0	509	7.01	56.76	-
SmPPR182	MH004642	scaffold12220|size9939	1530	DYW	0	509	7.01	56.79	-
SmPPR183	MH004643	scaffold3479|size44450	1596	E	0	531	6.42	59.34	-
SmPPR184	MH004644	scaffold2939|size49354	1938	DYW	0	645	6.3	71.47	S
SmPPR185	MH004645	scaffold3842|size61015	1449	P	0	482	8.65	54.45	-
SmPPR186	MH004646	scaffold2560|size88384	1728	E	0	575	6.4	63.85	M
SmPPR187	MH004647	scaffold1003|size93421	1362	P	0	453	9.6	52.2	M
SmPPR188	MH004648	scaffold11561|size11179	1812	P	5	603	8.11	69.19	S
SmPPR189	MH004649	scaffold280|size118212	2211	E+	0	736	6.08	82.4	M
SmPPR190	MH004650	scaffold1193|size75119	2304	DYW	1	767	8.87	87.79	M
SmPPR191	MH004651	scaffold171|size131458	2175	PLS	0	724	8.2	80.71	C
SmPPR192	MH004652	scaffold1714|size64841	1953	P	0	650	6.54	73.98	M
SmPPR193	MH004653	scaffold6803|size25257	2481	P	1	826	7.46	93.48	M
SmPPR194	MH004654	scaffold872|size84273	1605	P	1	534	9.43	61.35	M
SmPPR195	MH004655	scaffold390|size109644	2208	E+	0	735	6.23	80.72	-
SmPPR196	MH004656	scaffold3596|size43391	1671	E	0	556	6.51	61.3	-
SmPPR197	MH004657	scaffold5426|size31474	1722	E	0	573	7.84	63.6	M
SmPPR198	MH004658	scaffold4912|size34340	1635	P	0	544	8.12	61.33	-
SmPPR199	MH004659	scaffold1378|size79077	2040	E+	0	679	6.09	75.02	M
SmPPR200	MH004660	scaffold4027|size56762	1848	E	0	615	5.97	67.72	M
SmPPR201	MH004661	scaffold3524|size43972	1818	E	0	605	7.77	67.86	-
SmPPR202	MH004662	scaffold2824|size55672	1527	E+	0	508	7.99	56.82	C
SmPPR203	MH004663	scaffold173|size131028	2619	E	0	872	8.66	97.91	M
SmPPR204	MH004664	scaffold173|size131028	1785	E+	0	594	6.66	66.85	M
SmPPR205	MH004665	scaffold1021|size92706	1719	DYW	1	572	8.19	64.63	-
SmPPR206	MH004666	scaffold987|size122964	2634	P	0	877	8.68	100.87	M
SmPPR207	MH004667	scaffold4849|size34780	1572	E	0	523	7.6	58.31	M
SmPPR208	MH004668	scaffold1302|size72824	2043	DYW	0	680	8.63	75.72	S
SmPPR209	MH004669	scaffold7287|size23217	3234	E	6	1077	8.96	121.59	C
SmPPR210	MH004670	scaffold4039|size40179	1449	P	0	482	9.15	54.52	C
SmPPR211	MH004671	scaffold488|size101601	3162	P	0	1053	6.18	118.6	M
SmPPR212	MH004672	scaffold30|size183332	1899	E	0	632	6.19	69.72	C
SmPPR213	MH004673	scaffold3939|size40736	1800	P	0	599	8.61	67.31	M
SmPPR214	MH004674	scaffold3939|size40736	1416	P	1	471	6.4	53.87	M
SmPPR215	MH004675	scaffold1097|size77897	2235	P	0	744	5.8	83.26	-
SmPPR216	MH004676	scaffold2739|size51261	1725	E	0	574	6.1	63.64	M
SmPPR217	MH004677	scaffold3172|size47244	1851	E	0	616	8.51	67.67	-
SmPPR218	MH004678	scaffold765|size88048	1752	P	0	583	9.1	65.64	-
SmPPR219	MH004679	scaffold831|size85903	1941	E	0	646	8.3	71.96	-
SmPPR220	MH004680	scaffold696|size114209	1386	P	0	461	8.71	52.01	M
SmPPR221	MH004681	scaffold108|size146340	1593	P	0	530	9.19	59.97	M
SmPPR222	MH004682	scaffold2021|size59993	1545	P	0	514	7.99	58.66	M
SmPPR223	MH004683	scaffold8003|size39101	2217	P	0	738	6.29	82.4	M
SmPPR224	MH004684	scaffold8122|size20280	1494	P	0	497	8.01	56.94	M
SmPPR225	MH004685	scaffold5364|size31757	1935	E	0	644	7.01	71.41	M
SmPPR226	MH004686	scaffold618|size93987	1836	E	0	611	8.47	69.21	-
SmPPR227	MH004687	scaffold14185|size7270	1848	E	0	615	8.1	67.37	M
SmPPR228	MH004688	scaffold194|size150935	1839	P	0	612	7.18	69.03	C
SmPPR229	MH004689	scaffold211|size174006	2190	DYW	0	729	6.61	81.9	-
SmPPR230	MH004690	scaffold788|size87396	1440	P	0	479	8.55	56.31	M
SmPPR231	MH004691	scaffold348|size112722	1533	P	0	510	8.2	57.68	M
SmPPR232	MH004692	scaffold1727|size64605	1854	DYW	0	617	6.75	69.07	-
SmPPR233	MH004693	scaffold418|size106854	1974	E+	0	657	7.54	72.21	C
SmPPR234	MH004694	scaffold10857|size12602	1473	E+	0	490	7.94	54.05	M
SmPPR235	MH004695	scaffold7908|size38546	1980	E	1	659	6.95	74.18	M
SmPPR236	MH004696	scaffold5414|size31536	1974	P	0	657	5.11	73.86	M
SmPPR237	MH004697	scaffold1270|size73617	1473	E+	0	490	8.17	54.07	M
SmPPR238	MH004698	scaffold1869|size62531	1995	DYW	0	664	6.99	73.83	C
SmPPR239	MH004699	scaffold1869|size62531	1767	P	0	588	6.55	66.71	C
SmPPR240	MH004700	scaffold2181|size57757	1632	E+	0	543	6.95	61.51	S
SmPPR241	MH004701	scaffold44|size176591	1851	E	0	616	8.31	67.56	-
SmPPR242	MH004702	scaffold871|size84284	1896	E	0	631	7.21	69.49	C
SmPPR243	MH004703	scaffold1995|size60393	1665	E	0	554	6.29	61.37	-
SmPPR244	MH004704	scaffold3526|size61771	1491	P	0	496	9.1	57	M
SmPPR245	MH004705	scaffold3795|size41954	2046	DYW	0	681	6.35	76.07	M
SmPPR246	MH004706	scaffold202|size155528	1575	P	0	524	8.1	60.21	S
SmPPR247	MH004707	scaffold486|size101623	1908	DYW	0	635	8.47	71.23	C
SmPPR248	MH004708	scaffold115|size151898	1557	P	1	518	9.53	59.35	C
SmPPR249	MH004709	scaffold43|size176979	1908	E	0	635	5.67	71.21	-
SmPPR250	MH004710	scaffold2584|size92482	2514	DYW	0	837	6.35	94.7	M
SmPPR251	MH004711	scaffold16|size208421	2754	E	0	917	6.6	103.31	M
SmPPR252	MH004712	scaffold2925|size82549	2769	DYW	0	922	7.05	104.07	C
SmPPR253	MH004713	scaffold346|size112906	1767	P	1	588	6.51	65.92	-
SmPPR254	MH004714	scaffold1348|size87939	1968	DYW	1	655	8.77	73.88	M
SmPPR255	MH004715	scaffold3787|size42004	1833	P	0	610	6.14	68.79	C
SmPPR256	MH004716	scaffold3787|size42004	1944	P	0	647	5.63	73.15	C
SmPPR257	MH004717	scaffold29|size183687	1446	P	0	481	8.8	53.77	C
SmPPR258	MH004718	scaffold1095|size77987	2202	P	0	733	6.38	81.25	M
SmPPR259	MH004719	scaffold767|size149798	1794	P	0	597	8.71	67.53	M
SmPPR260	MH004720	scaffold767|size149798	1389	P	0	462	9.08	52.99	M
SmPPR261	MH004721	scaffold1873|size62463	1920	DYW	0	639	7.59	71.53	-
SmPPR262	MH004722	scaffold352|size112387	3117	P	0	1038	8.21	117.54	S
SmPPR263	MH004723	scaffold407|size107362	1938	E	0	645	8.5	73.36	M
SmPPR264	MH004724	scaffold4285|size38349	1650	P	0	549	8.56	62.2	M
SmPPR265	MH004725	scaffold316|size130577	1878	PLS	0	625	8.83	70.49	M
SmPPR266	MH004726	scaffold316|size130577	1539	E	0	512	6.99	57.74	S
SmPPR267	MH004727	scaffold18416|size1851	1221	PLS	0	406	9.11	45.55	C
SmPPR268	MH004728	scaffold419|size113008	1926	E+	0	641	6.63	71.15	M
SmPPR269	MH004729	scaffold277|size118420	2103	DYW	0	700	8.98	79.07	M
SmPPR270	MH004730	scaffold10208|size14197	1749	PLS	0	582	7.21	64.53	M
SmPPR271	MH004731	scaffold6077|size28301	1566	E+	0	521	6.82	58.64	-
SmPPR272	MH004732	scaffold1616|size85032	1533	E	0	510	5.52	55.42	-
SmPPR273	MH004733	scaffold1616|size85032	1869	E+	0	622	6.94	69.24	-
SmPPR274	MH004734	scaffold1615|size66525	1875	E	1	624	8.85	70.01	M
SmPPR275	MH004735	scaffold5557|size30688	1647	P	0	548	7.49	61.42	M
SmPPR276	MH004736	scaffold5853|size29247	1821	E	0	606	7.08	67.09	M
SmPPR277	MH004737	scaffold1310|size105487	1134	P	0	377	9.24	43.24	M
SmPPR278	MH004738	scaffold505|size100470	1566	E+	0	521	7.51	58.64	-
SmPPR279	MH004739	scaffold5997|size46784	1578	P	0	525	7.19	60.31	S
SmPPR280	MH004740	scaffold3023|size48532	1767	P	0	588	8.91	66.89	-
SmPPR281	MH004741	scaffold2165|size57952	1422	P	0	473	8.6	52.58	M
SmPPR282	MH004742	scaffold2327|size76377	1740	P	0	579	7.36	65.22	C
SmPPR283	MH004743	scaffold17187|size4415	1236	P	0	411	9.69	47.08	M
SmPPR284	MH004744	scaffold808|size86622	1434	E+	0	477	6.21	53.3	-
SmPPR285	MH004745	scaffold7779|size21396	1665	P	1	554	6.67	63.33	C
SmPPR286	MH004746	scaffold281|size168425	2778	P	9	925	7.11	105.05	C
SmPPR287	MH004747	scaffold7033|size24301	1926	DYW	0	641	8.01	72.12	M
SmPPR288	MH004748	scaffold140|size136516	1833	P	0	610	6.38	69.5	C
SmPPR289	MH004749	scaffold54|size255215	1275	P	0	424	9.43	49.47	M
SmPPR290	MH004750	scaffold264|size119675	1281	P	0	426	9.61	48.72	C
SmPPR291	MH004751	scaffold1521|size68110	1464	E	0	487	7.17	54.53	M
SmPPR292	MH004752	scaffold374|size110621	2502	E+	0	833	6.17	93.3	C
SmPPR293	MH004753	scaffold1314|size72478	2082	E	0	693	6.44	78.26	M
SmPPR294	MH004754	scaffold9411|size16286	2310	E+	0	769	6.57	86.48	M
SmPPR295	MH004755	scaffold367|size111251	1395	P	0	464	7.52	51.67	C
SmPPR296	MH004756	scaffold8932|size17813	1788	E	0	595	9.15	67.04	M
SmPPR297	MH004757	scaffold172|size131347	2673	DYW	0	890	8.02	98.84	C
SmPPR298	MH004758	scaffold9165|size29033	1377	PLS	1	458	8.8	51.94	M
SmPPR299	MH004759	scaffold1643|size66081	1623	P	1	540	7.94	60.95	C
SmPPR300	MH004760	scaffold4126|size53481	2217	DYW	0	738	6.03	80.78	-
SmPPR301	MH004761	scaffold941|size82141	1992	E+	0	663	6.31	74.61	M
SmPPR302	MH004762	scaffold5335|size31929	1839	DYW	0	612	7.54	68.91	M
SmPPR303	MH004763	scaffold5989|size28585	2070	DYW	0	689	7.28	75.82	C
SmPPR304	MH004764	scaffold377|size110462	2046	P	0	681	7.44	75.86	M
SmPPR305	MH004765	scaffold8917|size17858	1857	E+	0	618	8.48	67.71	-
SmPPR306	MH004766	scaffold1217|size74687	1920	DYW	0	639	7.59	71.54	-
SmPPR307	MH004767	scaffold1544|size67677	1911	E	0	636	7.98	71.44	-
SmPPR308	MH004768	scaffold1781|size83952	1854	DYW	0	617	8.36	69.05	M
SmPPR309	MH004769	scaffold2506|size53774	1704	P	0	567	6.28	64.86	S
SmPPR310	MH004770	scaffold1201|size74964	1812	E+	0	603	7.26	68.14	M
SmPPR311	MH004771	scaffold160|size133141	2064	DYW	0	687	8.52	76.31	M
SmPPR312	MH004772	scaffold1811|size63197	1995	DYW	0	664	6.99	73.89	C
SmPPR313	MH004773	scaffold1300|size72867	2343	DYW	0	780	6.64	87.1	-
SmPPR314	MH004774	scaffold12328|size9749	1401	E	0	466	8.22	52.29	M
SmPPR315	MH004775	scaffold5447|size31368	1530	P	0	509	8.44	58.54	M
SmPPR316	MH004776	scaffold1775|size63807	1950	DYW	0	649	6.46	71.75	M
SmPPR317	MH004777	scaffold4261|size38490	1956	DYW	0	651	7.62	73.56	M
SmPPR318	MH004778	scaffold4502|size71423	1413	E	0	470	8.58	52.98	M
SmPPR319	MH004779	scaffold3889|size41079	1161	P	0	386	9.52	44.09	C
SmPPR320	MH004780	scaffold9366|size16401	1407	E	0	468	8.22	52.57	M
SmPPR321	MH004781	scaffold6184|size41820	2946	E	0	981	6.23	108.89	M
SmPPR322	MH004782	scaffold524|size99469	2196	E	0	731	6.83	81.83	-
SmPPR323	MH004783	scaffold2408|size121378	1860	P	2	619	8.81	69.2	M
SmPPR324	MH004784	scaffold9481|size16127	1653	P	0	550	8.66	62.09	M
SmPPR325	MH004785	scaffold2137|size58354	1263	PLS	0	420	7.96	47.37	C
SmPPR326	MH004786	scaffold2091|size58957	1842	P	0	613	5.35	69.05	M
SmPPR327	MH004787	scaffold1011|size84844	1800	E	0	599	8.01	67.21	C
SmPPR328	MH004788	scaffold712|size89894	1485	E	0	494	8.28	54.69	-
SmPPR329	MH004789	scaffold1385|size77931	2442	E	0	813	5.88	89.48	M
SmPPR330	MH004790	scaffold7826|size21241	1824	E	0	607	7.47	67.73	S
SmPPR331	MH004791	scaffold2722|size51406	1824	P	0	607	8.51	69.27	M
SmPPR332	MH004792	scaffold1022|size79841	1632	E	0	543	7.52	60.66	M
SmPPR333	MH004793	scaffold7857|size21132	1416	E	0	471	8.26	53.08	M
SmPPR334	MH004794	scaffold4321|size38189	1416	E	0	471	8.7	53.11	M
SmPPR335	MH004795	scaffold4343|size38049	2052	DYW	0	683	6.76	77.36	-
SmPPR336	MH004796	scaffold843|size85336	1947	E	0	648	8.45	71.32	-
SmPPR337	MH004797	scaffold4104|size39735	1653	E+	0	550	7.59	61.57	M
SmPPR338	MH004798	scaffold1717|size64811	1695	DYW	1	564	8.56	64.34	M
SmPPR339	MH004799	scaffold531|size98877	1590	P	0	529	6.26	59.53	M
SmPPR340	MH004800	scaffold531|size98877	1590	P	0	529	6.52	59.25	M
SmPPR341	MH004801	scaffold531|size98877	1800	P	0	599	7.05	67.61	M
SmPPR342	MH004802	scaffold186|size129318	1806	P	0	601	8.9	67.86	M
SmPPR343	MH004803	scaffold186|size129318	1830	P	1	609	8.63	68.87	M
SmPPR344	MH004804	scaffold186|size129318	1803	P	0	600	8.75	67.73	M
SmPPR345	MH004805	scaffold186|size129318	1806	P	0	601	7.97	67.44	M
SmPPR346	MH004806	scaffold186|size129318	1758	P	0	585	8.16	66.19	C
SmPPR347	MH004807	scaffold2035|size59802	1818	P	0	605	7.42	68.58	M
SmPPR348	MH004808	scaffold2035|size59802	1665	P	1	554	8.32	62.77	C
SmPPR349	MH004809	scaffold2035|size59802	1728	P	0	575	6.83	64.92	M
SmPPR350	MH004810	scaffold4950|size34112	1674	P	1	557	9.14	62.97	M
SmPPR351	MH004811	scaffold7095|size23999	1800	P	0	599	8.12	67.71	M
SmPPR352	MH004812	scaffold7095|size23999	1605	P	0	534	7.4	60.32	S
SmPPR353	MH004813	scaffold1457|size69285	1806	P	0	601	7.96	67.41	M
SmPPR354	MH004814	scaffold8998|size17588	1824	P	0	607	7.01	68.57	S
SmPPR355	MH004815	scaffold3709|size42534	1803	P	0	600	8.68	67.68	M
SmPPR356	MH004816	scaffold145|size135231	1815	P	0	604	7.49	68.26	M
SmPPR357	MH004817	scaffold1631|size66236	2064	DYW	0	687	8.7	76.38	M
SmPPR358	MH004818	scaffold83|size167637	1803	P	0	600	6.12	67.39	C
SmPPR359	MH004819	scaffold1755|size64255	1761	P	0	586	7.11	66.63	M
SmPPR360	MH004820	scaffold11388|size11530	1749	P	0	582	8.83	65.59	M
SmPPR361	MH004821	scaffold699|size123775	1812	P	0	603	7.45	68.14	C
SmPPR362	MH004822	scaffold2859|size50043	1767	P	0	588	6.55	66.67	C
SmPPR363	MH004823	scaffold591|size95291	1848	P	0	615	7.04	68.77	M
SmPPR364	MH004824	scaffold12843|size8879	1806	P	0	601	7.73	67.94	M
SmPPR365	MH004825	scaffold6002|size28541	1686	E+	0	561	6.35	63.22	M
SmPPR366	MH004826	scaffold2893|size85038	1995	P	0	664	5.86	74.72	M
SmPPR367	MH004827	scaffold2248|size56828	2457	P	0	818	7.95	91.41	M
SmPPR368	MH004828	scaffold514|size100157	1533	P	1	510	8.66	58.11	M
SmPPR369	MH004829	scaffold5831|size29368	1794	PLS	0	597	8.58	67.6	M
SmPPR370	MH004830	scaffold5831|size29368	2007	P	0	668	5.96	75.96	M
SmPPR371	MH004831	scaffold764|size88081	1551	P	1	516	8.78	59.88	M
SmPPR372	MH004832	scaffold2482|size53995	1794	P	0	597	8.79	67.65	M
SmPPR373	MH004833	scaffold7716|size32099	1839	P	0	612	6.79	69.38	M
SmPPR374	MH004834	scaffold923|size82719	1188	P	0	395	9.09	44.39	M
SmPPR375	MH004835	scaffold2810|size50604	2289	P	0	762	8.73	86.82	M
SmPPR376	MH004836	scaffold2159|size58052	2250	P	0	749	6.85	84.83	M
SmPPR377	MH004837	scaffold9371|size16394	1818	P	0	605	6.07	68.59	S
SmPPR378	MH004838	scaffold2613|size52734	1233	E	0	410	7.6	46.64	-
SmPPR379	MH004839	scaffold7163|size35799	2028	P	0	675	5.57	76.02	M
SmPPR380	MH004840	scaffold11508|size28556	1677	E+	0	558	6.04	63.09	-
SmPPR381	MH004841	scaffold780|size87667	2025	P	0	674	5.44	75.7	S
SmPPR382	MH004842	scaffold1250|size73950	1815	P	0	604	6.68	68.21	M
SmPPR383	MH004843	scaffold3053|size48337	1860	E+	0	619	7.24	68.25	C
SmPPR384	MH004844	scaffold15440|size6091	1770	P	1	589	6.41	66.6	C
SmPPR385	MH004845	scaffold13666|size7837	1809	P	0	602	8.39	68.03	M
SmPPR386	MH004846	scaffold8549|size18929	1434	P	0	477	5.09	53.87	-
SmPPR387	MH004847	scaffold8549|size18929	1944	P	0	647	5.69	73.04	C
SmPPR388	MH004848	scaffold5679|size30103	1707	P	0	568	5.54	63.62	M
SmPPR389	MH004849	scaffold1918|size112983	2007	P	0	668	5.79	75.69	M
SmPPR390	MH004850	scaffold1918|size112983	1560	P	0	519	5.79	58.35	C
SmPPR391	MH004851	scaffold4349|size37993	1971	P	0	656	5.98	74.04	C
SmPPR392	MH004852	scaffold995|size80495	1827	P	0	608	6.22	68.67	M
SmPPR393	MH004853	scaffold995|size80495	1833	P	0	610	8.26	69.37	C
SmPPR394	MH004854	scaffold995|size80495	1839	P	0	612	8.47	69.05	C
SmPPR395	MH004855	scaffold1553|size67440	2007	P	0	668	6.18	76.07	M
SmPPR396	MH004856	scaffold5598|size46378	1275	P	0	424	8.78	46.99	M
SmPPR397	MH004857	scaffold84|size155691	1524	P	0	507	9.15	58.36	M
SmPPR398	MH004858	scaffold158|size165830	1635	P	1	544	8.7	62.68	M
SmPPR399	MH004859	scaffold583|size106118	1461	P	2	486	9.41	55.5	C
SmPPR400	MH004860	scaffold4103|size56155	1623	P	0	540	8.68	61.2	S
SmPPR401	MH004861	scaffold4103|size56155	1815	P	0	604	7.41	68.44	S
SmPPR402	MH004862	scaffold4103|size56155	1713	P	0	570	7.11	65.08	S
SmPPR403	MH004863	scaffold4103|size56155	1809	P	0	602	5.76	68.59	S
SmPPR404	MH004864	scaffold1122|size77192	2037	E+	0	678	8.45	75.43	M
SmPPR405	MH004865	scaffold1122|size77192	1761	E+	0	586	6.97	64.71	-
SmPPR406	MH004866	scaffold2189|size57628	1776	P	0	591	8.55	66.58	M
SmPPR407	MH004867	scaffold485|size196910	1719	E	0	572	6.05	64.01	M
SmPPR408	MH004868	scaffold9035|size25150	1824	P	0	607	5.71	68.68	M
SmPPR409	MH004869	scaffold498|size100819	1773	P	0	590	8.71	66.48	-
SmPPR410	MH004870	scaffold498|size100819	1545	E	0	514	6.16	57.59	M
SmPPR411	MH004871	scaffold2284|size84676	1197	P	0	398	9.14	45.23	M
SmPPR412	MH004872	scaffold1204|size74862	1740	P	0	579	4.99	64.92	-
SmPPR413	MH004873	scaffold1204|size74862	1815	P	0	604	6.76	67.98	S
SmPPR414	MH004874	scaffold9266|size16749	1815	P	0	604	6.18	68.37	S
SmPPR415	MH004875	scaffold5211|size32666	1791	P	0	596	8.28	67.52	S
SmPPR416	MH004876	scaffold15903|size5671	1572	P	0	523	6.09	59.33	-
SmPPR417	MH004877	scaffold4781|size35186	1911	P	0	636	8.92	72.52	S
SmPPR418	MH004878	scaffold3443|size44798	2115	P	0	704	7.23	80.08	M
SmPPR419	MH004879	scaffold6|size232035	1866	E+	1	621	5.68	69.45	M
SmPPR420	MH004880	scaffold7580|size22127	2028	P	0	675	5.68	76.27	M
SmPPR421	MH004881	scaffold7580|size22127	1944	P	0	647	5.66	73.13	C
SmPPR422	MH004882	scaffold7580|size22127	1818	P	0	605	8.23	68.53	S
SmPPR423	MH004883	scaffold371|size118620	1992	P	0	663	6.81	75.27	M
SmPPR424	MH004884	scaffold371|size118620	1671	E	0	556	5.96	63.21	-
SmPPR425	MH004885	scaffold408|size107315	1620	E+	0	539	8.35	59.95	-
SmPPR426	MH004886	scaffold12306|size9774	1761	P	0	586	7.11	66.7	M
SmPPR427	MH004887	scaffold353|size112301	2025	P	0	674	6.14	76.19	M
SmPPR428	MH004888	scaffold11251|size11801	2697	DYW	0	898	7.37	99.73	C
SmPPR429	MH004889	scaffold5133|size33122	2025	P	0	674	6.14	76.6	M
SmPPR430	MH004890	scaffold3491|size44340	1842	P	0	613	7.73	69.68	S
SmPPR431	MH004891	scaffold3046|size48412	1923	E+	0	640	7.48	71.24	C
SmPPR432	MH004892	scaffold1364|size132970	2196	P	1	731	5.93	83.46	M
SmPPR433	MH004893	scaffold5526|size30860	2010	E+	0	669	6.62	73.84	-
SmPPR434	MH004894	scaffold320|size115206	1875	E	0	624	6.04	69.89	-
SmPPR435	MH004895	scaffold7559|size22200	1602	E+	0	533	8.39	60.01	-
SmPPR436	MH004896	scaffold2601|size57732	1749	P	0	582	7.44	66.02	S
SmPPR437	MH004897	scaffold5368|size31738	1746	P	0	581	5.94	65.87	C
SmPPR438	MH004898	scaffold821|size86245	1815	P	0	604	7.99	67.35	M
SmPPR439	MH004899	scaffold7101|size23984	2025	E	0	674	6.24	75.89	S
SmPPR440	MH004900	scaffold1883|size62353	1647	P	0	548	7.47	61.49	M
SmPPR441	MH004901	scaffold8691|size18500	2154	P	0	717	5.35	80.65	M
SmPPR442	MH004902	scaffold1069|size78543	1491	E	0	496	6.47	54.59	-
SmPPR443	MH004903	scaffold2573|size68914	2196	P	0	731	7.44	82.53	C
SmPPR444	MH004904	scaffold5173|size32867	1545	E+	1	514	7.08	57.37	-
SmPPR445	MH004905	scaffold4627|size36154	1188	P	0	395	9.09	44.4	M
SmPPR446	MH004906	scaffold376|size110616	1602	E+	0	533	8.13	60.32	C
SmPPR447	MH004907	scaffold5307|size32112	1770	P	0	589	6.58	67.02	S
SmPPR448	MH004908	scaffold3845|size61429	1686	P	0	561	5.69	63.41	M
SmPPR449	MH004909	scaffold10422|size13650	1764	P	0	587	8.55	66.13	M
SmPPR450	MH004910	scaffold203|size156963	1620	E	0	539	8.71	60.19	-
SmPPR451	MH004911	scaffold2835|size50428	1818	P	0	605	5.78	68.28	M
SmPPR452	MH004912	scaffold169|size131603	1725	P	0	574	6.25	65.51	M
SmPPR453	MH004913	scaffold548|size167139	1779	DYW	0	592	8.3	66.77	-
SmPPR454	MH004914	scaffold9873|size15102	1749	P	1	582	8.49	65.65	M
SmPPR455	MH004915	scaffold4769|size57533	1782	P	0	593	6.27	67.08	S
SmPPR456	MH004916	scaffold1809|size63203	1875	P	0	624	5.08	70.2	C
SmPPR457	MH004917	scaffold3672|size42837	1836	P	0	611	6.52	69.14	C
SmPPR458	MH004918	scaffold3672|size42837	1683	P	0	560	6.76	63.37	S
SmPPR459	MH004919	scaffold5687|size30074	1569	P	0	522	5.84	59.16	-
SmPPR460	MH004920	scaffold12616|size9257	1746	P	0	581	7.97	65.77	S
SmPPR461	MH004921	scaffold6576|size26217	1755	P	0	584	8.84	65.96	M
SmPPR462	MH004922	scaffold1290|size93006	1902	P	0	633	6.99	71.53	M
SmPPR463	MH004923	scaffold8089|size20387	1440	P	0	479	8.75	54.52	M
SmPPR464	MH004924	scaffold6299|size27329	1800	P	0	599	8.64	67.47	M
SmPPR465	MH004925	scaffold6299|size27329	1746	P	0	581	8.42	65.41	M
SmPPR466	MH004926	scaffold6299|size27329	1800	P	0	599	8.47	67.75	M
SmPPR467	MH004927	scaffold4298|size38261	1557	E	0	518	6.33	57.7	C
SmPPR468	MH004928	scaffold37|size180071	1512	E	0	503	7.96	56.96	M
SmPPR469	MH004929	scaffold1313|size72489	1419	E	0	472	7.59	52.08	M
SmPPR470	MH004930	scaffold3310|size45908	1776	P	0	591	6.23	67.32	S
SmPPR471	MH004931	scaffold3070|size48155	1713	P	0	570	9.2	64.9	M
SmPPR472	MH004932	scaffold1085|size78179	1407	E	0	468	7.26	51.8	C
SmPPR473	MH004933	scaffold141|size135922	1980	E	0	659	7.2	72.9	M
SmPPR474	MH004934	scaffold2736|size51284	1380	P	0	459	7.57	51.86	M
SmPPR475	MH004935	scaffold386|size129750	3324	P	0	1107	6.44	124.31	C
SmPPR476	MH004936	scaffold3471|size44502	1632	E+	0	543	7.59	61.46	M
SmPPR477	MH004937	scaffold2984|size48903	2466	P	0	821	5.98	92.87	M
SmPPR478	MH004938	scaffold3327|size45758	1707	E	0	568	6.56	62.45	M
SmPPR479	MH004939	scaffold6214|size27721	2097	E	0	698	5.96	76.19	C
SmPPR480	MH004940	scaffold7822|size21263	1464	P	0	487	6.64	55.39	M
SmPPR481	MH004941	scaffold3586|size74058	1638	E	0	545	8.38	60.85	M
SmPPR482	MH004942	scaffold5739|size29826	1749	P	1	582	8.93	66.13	C
SmPPR483	MH004943	scaffold10378|size13775	1590	P	0	529	6.65	59.91	M
SmPPR484	MH004944	scaffold3678|size42794	1536	P	0	511	6.16	58.35	-
SmPPR485	MH004945	scaffold3678|size42794	1932	P	1	643	7.94	73.02	M
SmPPR486	MH004946	scaffold3678|size42794	1458	P	0	485	5.64	54.89	-
SmPPR487	MH004947	scaffold4589|size62716	1698	P	0	565	6.06	64.08	M
SmPPR488	MH004948	scaffold155|size133587	1800	E	0	599	7.86	68.36	M
SmPPR489	MH004949	scaffold3432|size44852	1749	P	1	582	8.93	66.06	C
SmPPR490	MH004950	scaffold3673|size42828	1296	P	0	431	5.77	49.76	-
SmPPR491	MH004951	scaffold3220|size46829	1749	P	0	582	8.85	67.29	C
SmPPR492	MH004952	scaffold8061|size20520	1920	P	0	639	5.93	72.1	C
SmPPR493	MH004953	scaffold2190|size57614	2007	P	0	668	6.35	76.19	M
SmPPR494	MH004954	scaffold2190|size57614	1812	P	0	603	5.2	67.72	M
SmPPR495	MH004955	scaffold7647|size21802	1515	P	0	504	5.74	56.93	S
SmPPR496	MH004956	scaffold1473|size72390	2838	P	9	945	8.83	106.05	C
SmPPR497	MH004957	scaffold248|size120792	1746	E	1	581	9.01	64.63	C
SmPPR498	MH004958	scaffold3780|size42049	1233	E	0	410	6.05	46.97	M
SmPPR499	MH004959	scaffold9857|size15141	2010	P	0	669	5.85	76.6	M
SmPPR500	MH004960	scaffold1710|size171176	1740	E	0	579	8.31	64.31	C
SmPPR501	MH004961	scaffold1358|size71594	1743	P	0	580	7.93	64.9	S
SmPPR502	MH004962	scaffold1627|size66345	2679	E	2	892	6.92	100.69	C
SmPPR503	MH004963	scaffold8894|size28843	1776	P	0	591	8.38	66.64	M
SmPPR504	MH004964	scaffold2304|size56151	2517	P	0	838	8.19	95.57	M
SmPPR505	MH004965	scaffold918|size82883	1590	P	0	529	6.86	60.05	M
SmPPR506	MH004966	scaffold99|size149619	1524	P	0	507	6.62	57.36	M
SmPPR507	MH004967	scaffold3170|size47254	1365	P	0	454	8.14	51.82	M
SmPPR508	MH004968	scaffold1888|size78455	2013	P	0	670	6.73	76.31	M
SmPPR509	MH004969	scaffold7922|size20960	1656	P	0	551	6.61	62.15	M
SmPPR510	MH004970	scaffold1822|size63057	861	P	0	286	8.56	31.79	M
SmPPR511	MH004971	scaffold4381|size37796	1689	P	5	562	5.61	64.15	M
SmPPR512	MH004972	scaffold2364|size55459	1578	P	0	525	6.52	59.48	M
SmPPR513	MH004973	scaffold463|size194143	1437	P	0	478	8.96	54.56	M
SmPPR514	MH004974	scaffold13204|size13122	1284	P	0	427	7.85	48.23	S
SmPPR515	MH004975	scaffold4450|size37353	1425	E	0	474	8.27	53.29	-
SmPPR516	MH004976	scaffold1347|size71959	2670	P	0	889	8.82	100.78	M
SmPPR517	MH004977	scaffold2695|size51670	1134	E	0	377	8.98	42.63	M
SmPPR518	MH004978	scaffold10255|size14075	1839	P	1	612	9.02	69.9	M
SmPPR519	MH004979	scaffold556|size97226	1599	E	0	532	6.36	59.36	-
SmPPR520	MH004980	scaffold96|size151323	1530	P	0	509	7.81	57.6	M
SmPPR521	MH004981	scaffold7714|size28229	1329	P	1	442	6.3	50.58	-
SmPPR522	MH004982	scaffold223|size227332	1410	E	0	469	8.59	53.42	C
SmPPR523	MH004983	scaffold16123|size5475	1650	P	1	549	6.16	62.73	S
SmPPR524	MH004984	scaffold5476|size31179	1425	P	0	474	7.21	54.27	M
SmPPR525	MH004985	scaffold662|size92117	2034	P	0	677	8.15	76.39	S
SmPPR526	MH004986	scaffold3666|size76001	1986	E	0	661	8.66	73.77	C
SmPPR527	MH004987	scaffold192|size128379	1803	P	1	600	9.13	66.97	C
SmPPR528	MH004988	scaffold149|size134342	1317	P	0	438	5.29	49.47	M
SmPPR529	MH004989	scaffold149|size134342	1779	P	1	592	8.38	67.12	M
SmPPR530	MH004990	scaffold10137|size14389	1425	E	0	474	7.16	54.17	M
SmPPR531	MH004991	scaffold4257|size53417	1932	P	0	643	6.96	72.97	M
SmPPR532	MH004992	scaffold68|size162346	1029	P	0	342	9.02	38.28	S
SmPPR533	MH004993	scaffold369|size126321	1137	DYW	0	378	8.8	43.03	C
SmPPR534	MH004994	scaffold9271|size16734	942	P	0	313	8.97	34.44	M
SmPPR535	MH004995	scaffold6258|size27515	1380	P	0	459	7.94	51.75	M
SmPPR536	MH004996	scaffold305|size178569	1797	P	1	598	8.86	68.87	M
SmPPR537	MH004997	scaffold177|size130536	831	P	0	276	8.34	29.98	C
SmPPR538	MH004998	scaffold4906|size34377	1113	E	0	370	9.23	41.41	M
SmPPR539	MH004999	scaffold20|size190586	1380	E	1	459	7.22	50.06	-
SmPPR540	MH005000	scaffold2907|size49687	1002	P	0	333	5.47	37.94	S
SmPPR541	MH005001	scaffold1919|size108436	1071	P	0	356	8.6	40.38	S
SmPPR542	MH005002	scaffold251|size120748	1122	E	0	373	5.83	42.17	S
SmPPR543	MH005003	scaffold95|size151842	1488	P	0	495	8.99	56.24	C
SmPPR544	MH005004	scaffold4161|size39263	1581	P	1	526	8.67	59.84	S
SmPPR545	MH005005	scaffold226|size161110	1674	P	0	557	8.88	64.5	M
SmPPR546	MH005006	scaffold1387|size140210	792	P	1	263	9.55	30.48	C
SmPPR547	MH005007	scaffold10017|size14684	945	P	0	314	8.38	35.62	-
SmPPR548	MH005008	scaffold433|size105957	1554	P	0	517	8.6	59.09	C
SmPPR549	MH005009	scaffold5639|size30246	951	P	0	316	8.9	35.71	C
SmPPR550	MH005010	scaffold9|size234130	1692	P	0	563	8.54	62.93	M
SmPPR551	MH005011	scaffold2761|size63346	894	P	0	297	8.56	33.47	M
SmPPR552	MH005012	scaffold6636|size25954	1632	P	0	543	9.22	61.59	M
SmPPR553	MH005013	scaffold263|size119698	1431	P	0	476	5.82	53.45	-
SmPPR554	MH005014	scaffold10196|size14223	1764	DYW	0	587	9	66.57	-
SmPPR555	MH005015	scaffold4669|size35885	2334	DYW	0	777	6.03	86.52	M
SmPPR556	MH005016	scaffold131|size139055	1215	P	1	404	8.84	45.67	C
SmPPR557	MH005017	scaffold1777|size88442	945	P	0	314	4.47	35.3	-
SmPPR558	MH005018	scaffold6276|size27429	1404	P	0	467	9.37	52.97	C
SmPPR559	MH005019	scaffold501|size153105	1317	P	1	438	8.53	48.86	M
SmPPR560	MH005020	scaffold90|size152652	1731	DYW	1	576	7.55	65.38	-
SmPPR561	MH005021	scaffold4423|size37547	1395	DYW	1	464	6.26	52.96	-
SmPPR562	MH005022	scaffold105|size148214	1353	P	0	450	5.38	51.6	-
ORF, open reading frame; AA len, the number of amino acid residues; pI, theoretical isoelectric point; Mw, molecular weight; C, chloroplast; M, mitochondrion; S, secretory pathway; -, no detection.
