# Supplementary material for: The Pentatricopeptide Repeat Gene Family in Salvia miltiorrhiza: Genome-Wide Characterization and Expression Analysis
Source: Molecules. 2018 Jun 6;23(6):1364. doi: 10.3390/molecules23061364 (PMC6099403; doi:10.3390/molecules23061364)
Supplement: Supplementary file 1 [file molecules-23-01364-s001.zip › Table S2.xls]

## Sheet: Table S2
Table S2. The expression levels of SmPPR genes in different tissues (RPKM)
Gene	Root	Stem	Leaf	Flower
SmPPR1	14.8396	16.475	22.1356	9.60024
SmPPR2	1.97013	1.05592	2.2033	2.63708
SmPPR3	4.00177	2.71512	2.96344	4.69721
SmPPR4	1.49754	0.830478	2.35817	1.70168
SmPPR5	2.58824	1.76742	1.16954	0.465454
SmPPR6	6.97858	10.6419	9.21046	10.0112
SmPPR7	5.73492	7.1303	12.4016	6.1431
SmPPR8	4.06796	4.75068	2.60807	4.12061
SmPPR9	14.8457	23.8464	100.841	32.5464
SmPPR10	9.71499	9.80925	12.3885	6.80972
SmPPR11	5.55253	13.3545	9.00045	6.90389
SmPPR12	4.20344	9.48514	131.505	24.7398
SmPPR13	4.24898	18.0918	5.24208	28.7584
SmPPR14	1.93924	3.36117	3.57507	3.10222
SmPPR15	3.20335	0.678447	2.05026	2.79341
SmPPR16	7.47644	8.30389	7.71023	7.40616
SmPPR17	3.57465	13.7703	28.5345	18.1568
SmPPR18	9.98042	7.77361	7.57528	7.06932
SmPPR19	5.19326	7.61136	6.08092	7.63219
SmPPR20	0.629356	0.972258	1.78388	2.78907
SmPPR21	6.06829	3.37995	2.7302	3.00024
SmPPR22	2.07787	3.12769	5.53725	3.25834
SmPPR23	6.64692	8.44296	16.2818	8.94609
SmPPR24	1.45702	9.73937	83.3383	9.93382
SmPPR25	4.22384	5.21521	13.8769	8.67858
SmPPR26	9.54921	12.5313	7.276	7.55364
SmPPR27	1.6441	3.66042	4.11186	3.25729
SmPPR28	29.0105	64.826	76.1723	67.8254
SmPPR29	11.8178	13.7409	5.05019	13.1393
SmPPR30	3.61621	11.9	8.14379	22.4799
SmPPR31	3.5293	12.927	8.49769	23.4104
SmPPR32	16.9148	17.7351	12.5481	30.497
SmPPR33	8.14508	8.62925	12.826	12.1503
SmPPR34	12.03	10.2009	43.349	9.95613
SmPPR35	2.63336	8.79009	24.4361	10.9199
SmPPR36	2.7039	1.86276	2.20946	1.84598
SmPPR37	7.19637	4.77848	6.95829	8.61634
SmPPR38	2.71243	2.1742	0.773659	0.816485
SmPPR39	50.8799	89.0468	148.927	129.363
SmPPR40	8.04849	8.62546	13.9346	9.67329
SmPPR41	1.33801	0.746425	0.948131	0.856494
SmPPR42	3.46099	3.26743	4.49625	3.45101
SmPPR43	6.03884	3.44287	6.43011	2.97354
SmPPR44	4.16512	2.85976	3.93527	2.4611
SmPPR45	10.4177	12.5732	3.79358	11.5418
SmPPR46	3.93127	6.54366	10.0967	4.31867
SmPPR47	26.3054	22.2164	30.2694	17.5091
SmPPR48	2.69209	4.30479	11.6913	2.42793
SmPPR49	13.398	14.7137	17.5671	18.0144
SmPPR50	2.91849	2.22116	1.78422	3.46166
SmPPR51	3.91727	5.85176	20.7052	13.0035
SmPPR52	2.35977	1.61242	1.0719	2.81551
SmPPR53	5.72232	9.54544	6.72942	6.79843
SmPPR54	0.86343	7.40647	3.86423	6.08196
SmPPR55	0.549946	1.59296	0.865995	1.13734
SmPPR56	6.32145	15.6785	9.05222	23.0242
SmPPR57	10.9604	12.5313	18.7952	7.01842
SmPPR58	18.3219	25.0315	35.3843	37.343
SmPPR59	4.11797	8.66498	20.9294	7.36266
SmPPR60	6.72886	4.8011	3.60978	2.67873
SmPPR61	10.8156	17.3768	22.8528	12.096
SmPPR62	1.25763	0.550472	0.237645	0.6688
SmPPR63	9.3369	9.10479	15.9269	10.7844
SmPPR64	14.1544	26.2277	174.401	34.9283
SmPPR65	4.68958	4.01394	2.03576	1.7974
SmPPR66	1.64038	3.59848	5.5795	5.23409
SmPPR67	0.265957	70.9971	94.984	62.3256
SmPPR68	2.73428	2.49922	3.61675	2.30229
SmPPR69	3.80346	9.75666	10.8251	9.53065
SmPPR70	5.74772	7.26817	10.9049	11.1747
SmPPR71	7.14687	4.45313	6.34732	4.18074
SmPPR72	7.22798	6.11284	31.2045	9.39909
SmPPR73	3.88448	2.75336	2.54749	3.07837
SmPPR74	6.16524	13.0892	7.48931	10.8976
SmPPR75	2.5189	1.64886	1.7345	0.983841
SmPPR76	1.04083	1.92252	4.57492	2.72744
SmPPR77	4.5065	4.62758	5.20955	5.59191
SmPPR78	28.3909	48.3589	27.4765	39.0074
SmPPR79	7.63657	38.6749	116.65	40.4272
SmPPR80	1.41359	0.888746	1.553	0.961528
SmPPR81	2.91293	1.96876	4.93099	2.07979
SmPPR82	7.16188	9.07382	8.58209	8.70881
SmPPR83	4.66679	3.36117	2.6813	3.68913
SmPPR84	25.3313	53.467	125.099	51.8661
SmPPR85	3.92973	4.55312	3.51217	14.6381
SmPPR86	1.87659	1.73007	4.118	1.55596
SmPPR87	3.23502	3.09554	4.83565	2.39653
SmPPR88	7.53472	5.1908	1.15442	4.93345
SmPPR89	1.77978	1.48049	0.258702	1.69881
SmPPR90	7.3267	12.3137	11.1823	10.49
SmPPR91	6.01741	3.40244	4.53341	5.29852
SmPPR92	1.75685	0.636108	1.71177	1.6058
SmPPR93	1.66707	1.35049	2.49706	1.15322
SmPPR94	2.47831	3.35739	1.80119	2.46694
SmPPR95	9.48445	11.1818	13.7111	13.4311
SmPPR96	6.11234	73.9525	676.164	121.413
SmPPR97	2.05236	2.83087	9.32614	4.41771
SmPPR98	1.87554	1.50666	0.850577	0.398961
SmPPR99	10.464	41.2931	282.484	80.1047
SmPPR100	11.7567	46.1543	352.746	97.8533
SmPPR101	6.40024	9.38676	32.2254	6.46257
SmPPR102	7.93224	6.70925	17.9393	11.8342
SmPPR103	5.81417	8.83712	21.5007	5.04242
SmPPR104	15.3295	20.2642	28.0382	22.777
SmPPR105	2.93489	2.39292	1.30944	2.92642
SmPPR106	18.1244	19.8448	99.5717	37.134
SmPPR107	18.0137	19.5027	99.9553	38.2137
SmPPR108	6.87397	15.4864	55.2817	18.4953
SmPPR109	10.7131	13.3622	15.5563	8.98944
SmPPR110	7.64038	8.12428	3.98437	6.11226
SmPPR111	36.2048	71.8604	970.521	124.66
SmPPR112	8.06181	17.2633	107.693	22.1436
SmPPR113	3.5754	7.14596	48.0534	8.27894
SmPPR114	10.1264	8.60408	28.4238	8.52655
SmPPR115	21.4149	42.8571	180.215	42.7268
SmPPR116	2.44404	2.40862	4.73778	2.87584
SmPPR117	1.50815	0.865377	1.38421	1.83321
SmPPR118	5.14184	1.23259	1.59144	1.5715
SmPPR119	5.17067	6.29917	1.70495	3.22956
SmPPR120	5.88384	69.893	618.036	112.603
SmPPR121	6.28371	73.0258	656.086	117.717
SmPPR122	22.8745	18.7796	43.4367	19.159
SmPPR123	2.41304	0.998512	1.75062	0.992987
SmPPR124	3.62641	2.09347	3.71481	2.46984
SmPPR125	32.0215	36.6907	28.8482	51.6747
SmPPR127	0.88441	1.02471	0.208901	0.783875
SmPPR128	15.1256	20.0376	14.0604	24.3618
SmPPR129	3.42716	1.99401	2.81751	3.07703
SmPPR130	2.42556	8.56921	2.96794	4.75783
SmPPR131	8.06938	10.0251	6.29119	11.2533
SmPPR132	6.56864	8.79161	6.15265	8.68273
SmPPR133	3.76342	4.2033	4.08429	2.29887
SmPPR134	6.56007	9.52745	11.0971	7.86853
SmPPR135	11.3484	13.91	19.8838	17.7556
SmPPR136	6.99961	7.45311	6.52063	16.9593
SmPPR137	4.39329	7.68642	14.553	10.0396
SmPPR138	1.49903	3.54836	3.28949	3.21443
SmPPR139	1.53997	1.13418	3.14683	2.34892
SmPPR140	3.76195	13.4394	29.9454	17.7552
SmPPR141	3.38215	4.38217	9.46282	5.02837
SmPPR142	5.90545	7.53417	10.5949	8.2923
SmPPR143	11.2815	28.8799	16.6487	50.6591
SmPPR144	5.86388	7.1338	7.11003	6.45332
SmPPR145	9.55918	12.8165	16.1909	13.2943
SmPPR146	2.38427	1.56141	3.91773	1.3782
SmPPR147	1.68798	1.34005	1.90494	1.16364
SmPPR148	2.72741	2.7242	1.91046	2.45905
SmPPR149	20.3197	28.2446	31.2247	26.42
SmPPR150	5.51453	3.95726	1.44541	3.18487
SmPPR151	1.34032	1.98431	2.37441	1.93043
SmPPR152	2.10801	1.24515	3.28041	1.64857
SmPPR153	6.84046	7.85546	14.0698	8.63826
SmPPR154	8.91509	12.6915	8.17826	9.37175
SmPPR155	2.72313	4.77723	8.28547	6.0544
SmPPR156	3.50346	9.50228	3.91196	9.31561
SmPPR157	2.4214	2.27114	3.92191	2.33011
SmPPR158	25.5384	223.333	104.488	58.6712
SmPPR159	3.54173	3.88295	3.95796	5.02935
SmPPR160	1.78279	1.96724	3.85008	1.58013
SmPPR161	9.05255	11.2743	9.6101	14.3341
SmPPR162	21.3431	23.7787	31.0331	23.5725
SmPPR163	26.6637	23.3628	30.2694	17.7359
SmPPR164	2.42006	1.8347	3.38743	2.06552
SmPPR165	7.4519	12.951	80.5276	14.8149
SmPPR166	2.86581	1.95098	2.06516	2.02342
SmPPR167	18.2485	22.7778	54.863	23.1923
SmPPR168	3.3938	0.953254	1.84618	2.55225
SmPPR169	10.0902	49.8706	166.865	66.1093
SmPPR170	5.10541	2.6073	17.6602	2.99177
SmPPR171	7.64551	7.63402	5.10937	9.20049
SmPPR172	4.67923	2.61565	4.88638	3.2742
SmPPR173	13.5946	5.07635	25.4759	4.52679
SmPPR174	13.2406	15.0882	12.3381	16.2492
SmPPR175	40.7188	53.3448	80.3363	82.581
SmPPR177	11.022	9.0876	9.5947	12.6779
SmPPR178	9.86812	18.973	18.7991	10.7903
SmPPR179	1.47485	3.56004	3.30948	2.01527
SmPPR180	2.05359	2.3567	2.38376	4.00434
SmPPR181	6.55298	11.2045	19.6561	34.8484
SmPPR182	6.36212	11.0079	19.5959	34.0026
SmPPR183	2.19565	5.13502	0.749118	6.16252
SmPPR184	4.06841	1.08631	1.61349	1.24649
SmPPR185	2.28404	1.81613	3.8717	2.61981
SmPPR186	6.81608	7.5275	7.13183	4.94285
SmPPR187	26.4434	45.7642	19.9873	24.261
SmPPR188	0.16116	16.7223	136.481	19.6643
SmPPR189	1.10064	0.884164	0.790323	1.52182
SmPPR190	2.49266	1.79485	1.47693	2.54632
SmPPR191	17.3199	37.8532	141.653	57.8738
SmPPR192	10.8654	25.4476	22.6037	13.9595
SmPPR193	2.00095	1.93955	1.00087	4.10338
SmPPR194	6.85325	5.19991	4.87062	4.03155
SmPPR195	3.96768	0.783208	1.95767	1.71925
SmPPR196	10.7768	6.3894	4.29297	4.80167
SmPPR197	1.24361	1.35356	2.02951	1.95397
SmPPR198	7.14425	12.0025	18.675	12.7698
SmPPR199	3.05382	2.65369	6.98782	2.53751
SmPPR200	2.05426	1.30196	0.447899	3.03457
SmPPR201	12.0471	18.3627	22.3598	15.4707
SmPPR202	5.41842	4.38227	7.88991	5.36748
SmPPR203	5.35205	4.04792	1.29929	3.88716
SmPPR204	11.3427	37.6993	76.1511	30.1118
SmPPR205	78.4272	14.1715	10.9678	15.0066
SmPPR206	10.5692	18.64	18.68	18.2115
SmPPR207	11.0839	8.84845	8.48312	13.1169
SmPPR208	4.24048	1.72973	3.60132	2.44932
SmPPR209	37.1121	45.3127	98.8791	54.1288
SmPPR210	13.6371	14.7366	11.869	28.9966
SmPPR211	3.3555	4.51793	3.31576	5.92085
SmPPR212	4.51077	4.2365	4.60086	4.90665
SmPPR213	3.6773	4.55305	6.74437	5.89548
SmPPR214	16.5671	14.3898	8.7682	13.6481
SmPPR215	9.45095	7.53561	5.18481	7.75898
SmPPR216	5.86864	6.49449	8.85032	4.90143
SmPPR217	5.20621	2.68093	3.37864	2.47033
SmPPR218	10.3341	16.265	19.0552	5.90926
SmPPR219	1.95583	2.28547	3.6958	1.73351
SmPPR220	31.0422	63.3618	50.032	73.4522
SmPPR221	8.24918	15.0093	13.8559	14.0813
SmPPR222	1.38608	3.6499	7.97657	2.62455
SmPPR223	10.4058	12.7518	9.33376	11.9081
SmPPR224	19.7417	34.5744	64.3288	33.205
SmPPR225	1.76068	2.13712	3.51715	2.09557
SmPPR226	2.49183	1.18761	1.2022	1.08079
SmPPR227	4.26654	7.81173	14.0839	9.10372
SmPPR228	17.3614	26.003	18.9538	23.0818
SmPPR229	9.73404	13.6986	12.9344	11.0306
SmPPR230	28.8641	85.6307	27.1435	39.6027
SmPPR231	13.7788	20.3542	22.3173	20.992
SmPPR232	3.78021	9.97639	19.2966	3.3505
SmPPR233	6.70633	9.25566	15.7474	7.95446
SmPPR234	7.13697	9.74942	5.49439	6.44282
SmPPR235	3.29384	1.40503	3.25142	2.30939
SmPPR236	22.8311	25.9768	32.1937	29.1955
SmPPR237	7.40131	8.37123	4.68272	5.03712
SmPPR238	54.6472	81.5949	207.448	94.4055
SmPPR239	7.7674	21.9564	17.0197	18.6026
SmPPR240	1.61041	0.552852	1.35248	2.48464
SmPPR241	5.10104	2.51845	3.27927	2.23728
SmPPR242	4.05585	4.67942	4.26859	4.95992
SmPPR243	0.526164	1.716	2.8723	1.81359
SmPPR244	7.83424	18.154	26.03	17.9957
SmPPR245	3.04486	1.87419	4.22534	1.89755
SmPPR246	26.8227	45.1605	69.3123	44.0415
SmPPR247	4.08136	10.2851	42.9958	21.3879
SmPPR248	10.8781	20.3302	26.6396	18.2857
SmPPR249	0.918305	0.788134	2.07267	0.633047
SmPPR250	2.78779	2.21317	1.97546	1.95612
SmPPR251	7.13971	7.26216	8.68259	13.4081
SmPPR252	1.26553	0.78745	1.29533	1.65135
SmPPR253	14.3229	16.5524	72.3466	18.3585
SmPPR254	3.31393	1.75744	2.4768	1.62204
SmPPR255	0.371731	0.492229	2.60904	1.50617
SmPPR256	1.00144	1.39237	0.898871	0.710084
SmPPR257	11.8478	9.41149	35.6808	8.53206
SmPPR258	32.491	37.6623	23.7648	27.1128
SmPPR259	2.22461	3.1014	3.43473	3.17401
SmPPR260	8.5497	15.4815	4.56864	10.0623
SmPPR261	14.7025	13.3145	25.4351	14.0647
SmPPR262	2.02988	1.39907	0.737638	1.4393
SmPPR263	3.66659	7.95332	6.35903	3.16076
SmPPR264	5.95841	10.1618	14.8265	19.608
SmPPR265	0.466487	0.920832	0.636631	1.05662
SmPPR266	13.2191	21.9848	17.9276	25.7873
SmPPR267	6.69664	4.92632	7.98418	6.57133
SmPPR268	8.94561	11.165	10.2187	14.1104
SmPPR269	0.925729	1.50161	3.14871	1.06665
SmPPR270	19.4236	24.7187	28.29	10.5069
SmPPR271	7.08608	10.4188	14.7408	579.521
SmPPR272	0.698463	0.882833	1.07987	2.36371
SmPPR273	1.82285	2.81603	1.42702	2.16958
SmPPR274	49.2153	42.2255	46.4013	57.1027
SmPPR275	2.65957	4.6108	5.13729	10.7386
SmPPR276	4.43671	2.7251	2.52522	2.13201
SmPPR277	14.9358	32.2897	15.8147	24.4218
SmPPR278	7.64551	9.84261	15.3868	523.767
SmPPR279	26.0315	43.9788	65.5087	42.3175
SmPPR280	4.73756	3.95726	3.48721	3.95489
SmPPR281	10.8156	11.5796	10.4128	11.4063
SmPPR282	18.4611	18.4081	38.5846	19.1888
SmPPR283	59.1445	63.0824	69.423	83.553
SmPPR284	2.91885	2.35945	2.37297	1.86509
SmPPR285	28.8221	38.8358	154.441	58.3977
SmPPR286	18.2207	30.0156	38.4693	28.3547
SmPPR287	17.4869	16.8255	30.7517	9.85491
SmPPR288	1.85865	3.77375	5.06756	5.36573
SmPPR289	30.8435	30.9597	17.0954	17.1197
SmPPR290	82.9787	83.7574	95.5584	115.505
SmPPR291	6.11702	6.16295	4.77433	6.4235
SmPPR292	3.26802	3.9367	7.13106	4.82755
SmPPR293	1.77663	2.02235	3.48969	2.07193
SmPPR294	2.44404	2.31097	4.73778	2.87584
SmPPR295	5.79158	5.38982	8.76834	4.51476
SmPPR296	5.9885	3.65847	6.58389	6.94834
SmPPR297	10.8884	21.0121	128.577	18.6881
SmPPR298	5.65521	15.5072	72.533	21.2399
SmPPR299	9.53612	8.33877	4.36327	11.2163
SmPPR300	2.72219	4.61234	32.6474	4.74767
SmPPR301	3.37173	5.9637	15.0049	6.23677
SmPPR302	2.17018	1.26744	2.80057	1.59508
SmPPR303	3.95004	2.03407	1.42174	1.54212
SmPPR304	7.65973	8.19497	3.37129	6.57817
SmPPR305	4.40312	5.22307	3.16963	3.53092
SmPPR306	15.3108	14.1369	25.8183	14.1995
SmPPR307	1.06967	1.77052	1.63628	1.03837
SmPPR308	1.68009	2.02772	2.6787	2.60594
SmPPR309	13.3672	8.82488	55.5914	15.0374
SmPPR310	2.30995	1.24483	3.65438	2.5235
SmPPR311	13.5824	18.2506	13.5012	5.1832
SmPPR312	54.7936	81.6326	210.445	94.5784
SmPPR313	4.23761	12.3869	124.588	12.8143
SmPPR314	2.64021	4.61539	3.08532	3.57171
SmPPR315	10.1158	13.7107	6.55202	6.31557
SmPPR316	18.1203	18.7777	39.0513	16.1932
SmPPR317	3.43379	2.38326	3.19728	3.8374
SmPPR318	1.10223	2.07525	2.0828	2.32021
SmPPR319	73.7808	77.3251	95.1373	102.029
SmPPR320	2.35222	5.77136	6.86333	3.37252
SmPPR321	6.11269	5.25754	12.5185	4.6564
SmPPR322	1.81738	1.84888	2.72221	1.72865
SmPPR323	5.11185	12.5105	19.1665	11.6369
SmPPR324	11.4241	22.2425	15.1334	18.8939
SmPPR325	2.23505	6.60797	13.2528	6.83098
SmPPR326	134.86	133.436	188.681	109.928
SmPPR327	5.73227	5.01253	6.43781	2.39653
SmPPR328	1.63873	1.56958	4.14943	0.755272
SmPPR329	2.23221	1.87816	2.59862	2.36709
SmPPR330	19.6388	25.8459	28.0847	10.5479
SmPPR331	3.14862	5.02902	5.59678	3.4529
SmPPR332	4.35407	2.90248	4.50827	5.76226
SmPPR333	7.01181	4.3541	5.39082	6.64125
SmPPR334	6.39312	3.71692	5.97537	5.84917
SmPPR335	5.64498	7.73131	6.63322	7.52596
SmPPR336	1.49985	1.7764	1.13367	1.24073
SmPPR337	2.76769	1.81943	4.95173	2.81843
SmPPR338	16.7115	32.16	72.7068	43.6212
SmPPR339	4.22421	29.6023	7.63514	8.68179
SmPPR340	2.14271	14.3756	4.62735	5.75168
SmPPR341	3.02837	6.97577	3.78093	10.1134
SmPPR342	4.68915	11.0326	7.02751	17.8665
SmPPR343	2.5	9.65528	6.73432	10.5133
SmPPR344	5.12886	22.5189	7.19223	16.5564
SmPPR345	1.61695	6.8277	4.12484	8.88549
SmPPR346	4.15275	10.2218	11.0383	10.9439
SmPPR347	2.08816	4.17711	2.17528	3.13211
SmPPR348	4.15085	7.99295	0.718074	3.26447
SmPPR349	3.04189	5.2649	1.49023	4.69321
SmPPR350	5.4078	7.00676	3.68094	4.79307
SmPPR351	1.83865	7.39348	4.54734	4.36169
SmPPR352	3.88149	21.6897	10.0277	16.2875
SmPPR353	4.58136	7.61871	15.7355	11.3218
SmPPR354	0.320199	1.40153	1.31096	1.0879
SmPPR355	9.23195	36.7391	27.1876	23.3513
SmPPR356	5.36311	6.04818	4.00304	5.13373
SmPPR357	11.0828	15.1177	14.3033	5.3086
SmPPR358	1.02577	2.87741	4.74381	3.68452
SmPPR359	3.53764	2.2629	5.22253	2.10666
SmPPR360	4.28543	3.39614	4.10152	4.34089
SmPPR361	2.63227	5.64324	0.710575	2.19021
SmPPR362	7.71231	22.3819	18.477	18.9444
SmPPR363	5.7414	10.5377	10.7496	12.2317
SmPPR364	6.95288	25.8537	22.3047	14.1881
SmPPR365	6.23533	11.1489	15.2736	3.88904
SmPPR366	0.829467	1.77134	4.37946	1.29737
SmPPR367	5.74455	3.06015	3.78056	5.05643
SmPPR368	4.38127	9.95639	12.7784	9.56738
SmPPR369	0.813883	2.80802	3.43473	1.39464
SmPPR370	7.22657	11.7633	12.0059	11.0907
SmPPR371	10.7947	9.9378	8.1236	9.40072
SmPPR372	1.41073	2.26318	2.81955	3.07782
SmPPR373	2.17018	6.33721	5.30108	5.81736
SmPPR374	65.3033	32.9738	12.2315	56.0644
SmPPR375	30.7458	33.3402	26.7991	47.0764
SmPPR376	4.28298	8.05346	3.4335	5.86672
SmPPR377	1.17794	3.63946	0.607054	1.13895
SmPPR378	18.3944	27.6238	61.9092	20.7117
SmPPR379	0.191993	0.333674	1.49653	0.595589
SmPPR380	5.92052	10.9397	14.5878	3.60123
SmPPR381	1.58629	3.71298	7.49374	3.19538
SmPPR382	3.91507	6.54529	11.7051	12.2164
SmPPR383	17.6364	33.0261	28.3323	29.8716
SmPPR384	0.274973	0.637186	1.81859	1.31606
SmPPR385	3.76663	13.0924	13.0149	11.5415
SmPPR386	2.17217	1.31081	4.297	2.22607
SmPPR387	1.10159	1.58575	2.0816	0.843225
SmPPR388	0.513218	1.10117	0.484896	1.71843
SmPPR389	2.03702	6.8557	6.82777	6.23314
SmPPR390	0.935965	2.16888	3.4783	2.3228
SmPPR391	0.0493863	0.114441	1.02654	0.393951
SmPPR393	0.902775	3.52764	0.250869	1.92978
SmPPR394	2.32897	3.55702	2.40049	2.76794
SmPPR395	2.37652	5.58196	2.33702	4.98651
SmPPR396	17.7885	31.3136	19.4757	21.7887
SmPPR397	9.83623	13.074	15.4488	11.6053
SmPPR398	3.98887	2.66722	2.86875	3.69374
SmPPR399	24.1186	47.6551	157.562	31.652
SmPPR400	2.87883	9.82122	1.24665	2.65789
SmPPR401	0.643573	2.11272	0.506714	0.237673
SmPPR402	1.07967	2.54577	0.697953	1.56132
SmPPR404	3.01053	1.3288	2.61865	1.77887
SmPPR405	2.92961	1.28088	2.76794	1.8617
SmPPR406	70.4293	67.0595	52.4056	36.2881
SmPPR407	4.41684	5.68612	5.77814	3.36268
SmPPR408	128.773	130.054	185.349	107.891
SmPPR409	4.77643	2.84128	2.12674	2.09241
SmPPR410	3.71721	6.13183	4.64308	3.18297
SmPPR411	40.0909	49.3715	11.0639	38.8491
SmPPR412	0.223771	0.172846	1.00426	0.14875
SmPPR413	1.98435	4.8054	0.0202686	1.28343
SmPPR414	0.0214524	0.0165703	1.4188	0.0190138
SmPPR415	2.01094	4.49197	2.31077	2.74578
SmPPR416	3.15799	8.75279	1.05308	2.52459
SmPPR417	0.105176	0.284341	1.58995	0.326271
SmPPR418	0.644333	1.52864	2.1742	1.50931
SmPPR419	2.50393	1.81321	2.66147	1.75695
SmPPR420	1.10396	2.29865	20.3619	3.7437
SmPPR422	0.910224	2.10923	4.45173	1.89825
SmPPR423	4.34904	11.2103	5.07859	12.5168
SmPPR424	1.80584	5.39949	2.64183	4.69841
SmPPR425	46.2667	30.6321	26.739	40.5281
SmPPR426	2.81906	1.96402	4.80472	1.81271
SmPPR427	4.18203	15.3346	8.53833	12.3555
SmPPR428	10.8637	20.0724	124.705	18.2339
SmPPR429	3.79748	13.738	7.22124	10.3956
SmPPR430	0.264225	1.3062	1.34808	2.06086
SmPPR431	0.404952	0.430092	1.62607	0.493514
SmPPR432	62.5443	74.1265	69.1021	42.234
SmPPR433	7.55478	8.37915	7.32089	7.03937
SmPPR434	2.69957	4.33083	60.5277	5.93574
SmPPR435	2.8558	2.01815	1.83708	1.56179
SmPPR436	4.00715	11.3491	1.36717	4.68619
SmPPR437	2.50877	7.40683	3.26578	7.70844
SmPPR438	3.59328	1.2842	0.962758	0.665484
SmPPR440	3.5461	4.88471	7.76178	4.29543
SmPPR441	0.632667	1.01228	0.0170787	0.921231
SmPPR442	2.80727	2.97524	1.23365	1.15728
SmPPR443	1.6844	2.53366	1.17264	1.10005
SmPPR444	2.26813	3.55257	3.27397	3.12713
SmPPR445	65.5491	33.4802	11.2251	55.9191
SmPPR446	0.243047	0.140801	2.12412	0.0215419
SmPPR447	2.85972	0.934539	0.779396	0.926119
SmPPR448	25.6341	3.65683	0.163645	2.50741
SmPPR450	1.62234	1.25313	3.29271	1.65095
SmPPR451	1.60628	5.04562	4.75526	3.60667
SmPPR453	2.62638	2.95849	4.44593	2.47332
SmPPR454	3.33929	9.24266	10.99	5.37679
SmPPR455	1.03786	1.43456	1.29025	1.6461
SmPPR456	0.415319	1.12281	0.34335	1.7025
SmPPR457	2.33278	2.53903	6.01102	6.34377
SmPPR458	0.023135	0.01787	1.53008	0.205051
SmPPR459	2.10935	7.57151	2.34464	2.85935
SmPPR460	2.84328	4.09098	0.26337	2.07535
SmPPR461	7.43226	26.0909	15.7735	13.863
SmPPR462	0.818847	1.93702	0.870366	2.35873
SmPPR463	49.4814	89.3379	25.6107	92.4463
SmPPR464	7.40868	33.6257	14.8172	25.8346
SmPPR465	3.84678	7.75133	14.2746	6.67077
SmPPR466	2.27128	7.9365	10.0144	4.40962
SmPPR467	2.12561	20.7648	80.2142	17.6208
SmPPR468	1.73822	1.74046	2.1289	2.85302
SmPPR469	43.4225	37.4615	2.20362	4.9248
SmPPR471	11.4786	15.538	16.1066	8.0584
SmPPR472	1.31448	1.01533	0.915111	1.53296
SmPPR473	10.2257	6.22769	0.975425	2.22224
SmPPR474	21.6547	47.8914	113.628	55.5163
SmPPR475	4.07049	6.55972	76.3639	10.2264
SmPPR476	3.63834	4.74532	3.26849	6.71382
SmPPR477	2.16854	6.80481	3.7648	5.59792
SmPPR478	2.22395	1.84997	0.215509	1.97114
SmPPR479	2.36736	2.72498	5.87687	2.67424
SmPPR480	0.465425	0.205432	1.06794	0.648243
SmPPR481	11.7664	7.52797	18.1355	8.48005
SmPPR482	30.7215	36.0679	30.0252	37.4402
SmPPR483	2.14271	8.41727	6.4783	4.34089
SmPPR484	0.760472	0.587406	1.01788	1.23571
SmPPR485	5.9956	9.22337	9.61577	7.85944
SmPPR486	6.54277	13.0986	12.7419	10.8288
SmPPR488	3.6773	2.92398	2.65687	3.64273
SmPPR489	30.9441	36.4548	29.0787	38.1801
SmPPR490	19.3028	21.2916	24.7663	18.7729
SmPPR491	16.9191	17.8405	17.8784	17.4622
SmPPR492	0.760472	0.469925	0.766406	1.84234
SmPPR493	2.57052	3.9336	2.84109	3.48196
SmPPR494	2.57855	3.36105	6.34442	3.42816
SmPPR495	4.62608	8.78433	11.959	7.11842
SmPPR496	4.39026	9.11369	32.7626	14.6832
SmPPR497	36.6838	209.587	361.08	90.9201
SmPPR498	31.4994	35.1853	13.5007	27.289
SmPPR499	5.03652	8.04249	3.79771	8.41291
SmPPR500	14.0976	6.56814	7.02979	5.85085
SmPPR501	1.17278	1.76862	0.105529	0.940465
SmPPR502	25.9429	30.6758	31.1712	48.081
SmPPR503	48.1769	49.6173	42.3077	26.038
SmPPR504	13.3036	10.1565	9.42706	9.8375
SmPPR505	3.3059	8.60642	14.3448	6.45708
SmPPR506	42.6024	43.761	75.2526	57.2904
SmPPR507	1.28361	5.56336	2.02129	4.55078
SmPPR508	5.27079	15.8369	7.81254	15.1721
SmPPR509	0.117561	0.13621	1.33288	0.312592
SmPPR510	61.1628	145.049	254.436	72.0464
SmPPR511	15.3877	52.3066	109.665	40.7624
SmPPR512	3.26935	3.43063	4.89567	3.17108
SmPPR513	4.60623	8.05772	1.79201	8.76561
SmPPR514	1.36458	3.74769	1.00277	3.09086
SmPPR515	7.44569	4.01002	9.55183	6.17549
SmPPR516	4.48422	6.75847	8.06018	6.43025
SmPPR517	42.919	74.4586	29.0342	251.37
SmPPR519	4.07868	3.10344	3.33595	3.39921
SmPPR520	14.442	12.6296	28.3119	18.8339
SmPPR521	27.2465	31.2859	11.4182	24.0194
SmPPR522	42.3189	53.7514	120.799	56.1095
SmPPR524	0.819708	3.95726	1.41987	3.20883
SmPPR525	3.58925	4.3989	2.57729	5.76865
SmPPR526	32.0547	69.3577	347.592	54.1284
SmPPR527	1.07976	85.4465	386.646	137.476
SmPPR528	0.886928	1.48435	8.24017	1.63772
SmPPR529	5.85465	23.3298	15.6641	20.0775
SmPPR530	1.43449	5.64569	2.32342	3.5721
SmPPR531	23.4786	28.4095	15.1853	40.101
SmPPR532	1.79734	3.79958	8.8483	3.26991
SmPPR533	0.171223	25.1288	55.4077	16.3141
SmPPR534	13.2267	14.4469	5.17446	10.9905
SmPPR535	21.5842	49.2535	114.761	55.0161
SmPPR536	9.96696	20.1673	38.1795	20.7406
SmPPR537	96.6376	55.1016	69.5022	78.904
SmPPR538	40.0556	69.4458	25.6983	243.71
SmPPR539	1.76341	2.23384	1.79939	1.43792
SmPPR541	1.36331	1.9657	0.343487	0.805558
SmPPR542	1.21459	2.27842	1.63937	2.38372
SmPPR543	11.8405	30.4188	72.2523	40.2966
SmPPR544	1.16981	5.70686	0.756226	2.51022
SmPPR545	6.62891	16.1694	28.8982	22.4707
SmPPR546	11.7988	32.5625	10.9155	56.7543
SmPPR548	24.1785	30.2881	57.2289	32.3671
SmPPR549	3.99188	11.8593	10.8312	6.25972
SmPPR550	8.57194	14.6643	6.68567	9.33119
SmPPR551	0.326646	0.336411	0.411493	4.24621
SmPPR552	26.7805	28.6101	37.475	28.3884
SmPPR553	22.7196	27.427	17.931	31.0494
SmPPR554	74.1641	13.2133	10.1666	14.7705
SmPPR555	9.42542	7.98912	12.6486	8.05827
SmPPR556	20.6698	61.2642	239.573	81.5887
SmPPR557	33.0648	65.0833	68.5142	38.5272
SmPPR558	28.7723	95.3773	53.5829	53.9528
SmPPR559	15.1517	13.302	13.1982	8.7782
SmPPR560	4.10505	4.47392	7.96956	5.08381
