# Supplementary material for: The Pentatricopeptide Repeat Gene Family in Salvia miltiorrhiza: Genome-Wide Characterization and Expression Analysis
Source: Molecules. 2018 Jun 6;23(6):1364. doi: 10.3390/molecules23061364 (PMC6099403; doi:10.3390/molecules23061364)
Supplement: Supplementary file 1 [file molecules-23-01364-s001.zip › Table S3.xls]

## Sheet: Table S3
Table S3. RPKM value for SmPPR expression in S. miltiorrhiza suspension cell treated with or without salicylic acid
Gene name	0h	2h	8h
SmPPR1	71.9	58.01(-)	69.28(-)
SmPPR2	9.69	5.33(↓)	5.23(↓)
SmPPR3	15.38	8.60(↓)	12.45(-)
SmPPR4	5.76	5.09(-)	3.44(↓)
SmPPR5	6.38	4.85(-)	7.28(-)
SmPPR6	52.32	29.32(↓)	48.01(-)
SmPPR7	16.64	11.64(-)	10.85(↓)
SmPPR8	8.31	13.91(↑)	3.87(↓)
SmPPR9	45.46	22.23(↓)	40.46(-)
SmPPR10	24.53	34.73(-)	18.34(-)
SmPPR11	27.29	23.74(-)	19.80(-)
SmPPR12	21.24	10.41(↓)	10.87(↓)
SmPPR13	26.38	22.18(-)	13.10(↓)
SmPPR14	23.17	6.72(↓)	14.37(↓)
SmPPR15	22.36	19.44(-)	14.93(-)
SmPPR16	26.21	19.16(-)	18.86(-)
SmPPR17	88.82	91.42(-)	67.27(-)
SmPPR18	19.69	24.04(-)	17.18(-)
SmPPR19	17.91	15.81(-)	12.63(-)
SmPPR20	9.73	13.94(-)	4.92(↓)
SmPPR21	12.19	7.31(↓)	4.75(↓)
SmPPR22	2.72	4.69(↑)	3.24(-)
SmPPR23	47.1	45.72(-)	34.43(-)
SmPPR24	14.55	8.73(-)	7.95(↓)
SmPPR25	21.46	31.54(-)	21.42(-)
SmPPR26	24.68	15.56(↓)	20.52(-)
SmPPR27	21.6	30.50(-)	14.90(-)
SmPPR28	77.83	111.10(-)	69.60(-)
SmPPR29	26.66	11.77(↓)	21.68(-)
SmPPR30	55.05	39.01(-)	34.22(↓)
SmPPR31	59.47	41.03(-)	37.50(↓)
SmPPR32	70.18	81.06(-)	55.77(-)
SmPPR33	31.3	53.93(↑)	26.19(-)
SmPPR34	66.87	48.59(-)	67.80(-)
SmPPR35	72.9	71.13(-)	52.83(-)
SmPPR36	4.97	4.14(-)	3.23(↓)
SmPPR37	9.76	14.59(-)	8.08(-)
SmPPR38	7.2	2.82(↓)	5.07(-)
SmPPR39	58.32	56.86(-)	57.26(-)
SmPPR40	16.22	15.9(-)	17.38(-)
SmPPR41	2.41	2.52(-)	1.35(↓)
SmPPR42	17.68	22.62(-)	15.01(-)
SmPPR43	17.48	10.52(↓)	11.24(-)
SmPPR44	19.07	13.74(-)	12.50(↓)
SmPPR45	22.14	9.32(↓)	17.99(-)
SmPPR46	13.86	9.39(-)	10.57(-)
SmPPR47	46.91	69.17(-)	55.70(-)
SmPPR48	24.89	14.62(↓)	18.68(-)
SmPPR49	26.55	22.32(-)	24.87(-)
SmPPR50	8.69	11.69(-)	7.05(-)
SmPPR51	17.08	9.79(↓)	15.32(-)
SmPPR52	12.48	5.87(↓)	8.90(-)
SmPPR53	8.84	5.03(↓)	4.54(↓)
SmPPR54	8.36	3.18(↓)	7.56(-)
SmPPR55	8.85	11.27(-)	6.01(-)
SmPPR56	101.98	94.44(-)	97.03(-)
SmPPR57	64.18	51.85(-)	60.89(-)
SmPPR58	88.7	62.20(-)	59.20(-)
SmPPR59	14.92	12.57(-)	15.36(-)
SmPPR60	10.31	6.83(↓)	9.73(-)
SmPPR61	66.56	65.45(-)	64.23(-)
SmPPR62	3.82	4.18(-)	2.46(↓)
SmPPR63	32.98	28.57(-)	24.91(-)
SmPPR64	52.18	28.9(↓)	37.31(-)
SmPPR65	14.64	21.93(-)	12.87(-)
SmPPR66	9.94	2.82(↓)	9.09(-)
SmPPR67	13.56	4.00(↓)	2.38(↓)
SmPPR68	8.17	4.30(↓)	8.94(-)
SmPPR69	26.71	29.42(-)	19.42(-)
SmPPR70	10.46	5.50(↓)	9.39(-)
SmPPR71	27.98	22.93(-)	19.76(-)
SmPPR72	14.92	17.56(-)	11.53(-)
SmPPR73	7.98	8.53(-)	6.58(-)
SmPPR74	46.34	31.56(-)	31.40(-)
SmPPR75	6.66	5.11(-)	4.37(↓)
SmPPR76	6.36	3.50(↓)	7.28(-)
SmPPR77	17.86	12.81(-)	9.38(↓)
SmPPR78	221.14	123.62(↓)	164.94(-)
SmPPR79	30.76	22.38(-)	15.77(↓)
SmPPR80	5.84	3.80(↓)	2.94(↓)
SmPPR81	9.82	5.96(↓)	6.90(-)
SmPPR82	21.19	15.88(-)	19.51(-)
SmPPR83	11.79	26.37(↑)	10.02(-)
SmPPR84	46.98	53.64(-)	38.65(-)
SmPPR85	29.14	10.70(↓)	24.17(-)
SmPPR86	11.6	7.70(↓)	12.91(-)
SmPPR87	14.25	17.40(-)	9.32(-)
SmPPR88	20.56	18.56(-)	13.02(-)
SmPPR89	6.77	4.64(-)	4.23(↓)
SmPPR90	25.32	8.28(↓)	23.30(-)
SmPPR91	10.76	6.30(↓)	10.19(-)
SmPPR92	6.19	8.38(-)	7.14(-)
SmPPR93	9.68	4.40(↓)	6.33(↓)
SmPPR94	8.72	11.92(-)	5.37(↓)
SmPPR95	21.49	21.32(-)	18.43(-)
SmPPR96	67.1	58.01(-)	48.78(-)
SmPPR97	17.67	13.00(-)	8.75(↓)
SmPPR98	7.13	5.21(-)	8.04(-)
SmPPR99	46.43	38.46(-)	43.13(-)
SmPPR100	49.56	48.37(-)	49.19(-)
SmPPR101	26.61	15.46(↓)	22.07(-)
SmPPR102	40.16	31.54(-)	28.31(-)
SmPPR103	24.06	72.76(↑)	18.39(-)
SmPPR104	63.34	46.14(-)	61.32(-)
SmPPR105	8.32	11.58(-)	6.13(-)
SmPPR106	38.17	57.48(↑)	41.24(-)
SmPPR107	38.17	57.28(↑)	40.69(-)
SmPPR108	27.64	99.36(↑)	29.88(-)
SmPPR109	20.97	20.80(-)	18.63(-)
SmPPR110	30.9	36.02(-)	24.86(-)
SmPPR111	80.61	39.25(↓)	54.62(-)
SmPPR112	41.7	69.42(↑)	42.88(-)
SmPPR113	27.01	21.74(-)	18.68(-)
SmPPR114	40.69	23.21(↓)	26.94(↓)
SmPPR115	110.4	87.8(-)	95.32(-)
SmPPR116	10.49	10.01(-)	5.70(↓)
SmPPR117	9.92	10.64(-)	7.58(-)
SmPPR118	2.67	2.07(-)	1.75(↓)
SmPPR119	16.84	20.53(-)	10.36(↓)
SmPPR120	58.01	50.68(-)	40.62(-)
SmPPR121	62.16	55.22(-)	46.22(-)
SmPPR122	56.82	67.60(-)	57.49(-)
SmPPR123	6.13	5.02(-)	3.95(↓)
SmPPR124	15.58	15.17(-)	9.85(↓)
SmPPR125	86.82	75.55(-)	61.65(-)
SmPPR126	5.28	2.74(↓)	5.63(-)
SmPPR127	1.96	4.28(↑)	2.36(-)
SmPPR128	52.03	47.41(-)	35.28(-)
SmPPR129	9.22	8.54(-)	6.93(-)
SmPPR130	27.9	31.06(-)	32.6(-)
SmPPR131	42.65	22.37(↓)	36.63(-)
SmPPR132	38.68	20.23(↓)	33.14(-)
SmPPR133	13.13	10.84(-)	7.75(↓)
SmPPR134	55.92	36.02(↓)	40.91(-)
SmPPR135	30.82	30.67(-)	39.87(-)
SmPPR136	33.82	41.36(-)	27.93(-)
SmPPR137	23.15	12.96(↓)	18.06(-)
SmPPR138	28.4	37.06(-)	17.22(↓)
SmPPR139	8.8	8.12(-)	6.64(-)
SmPPR140	93.1	93.11(-)	70.73(-)
SmPPR141	11.16	9.58(-)	6.56(↓)
SmPPR142	21.95	18.08(-)	15.63(-)
SmPPR143	120.59	116.41(-)	119.04(-)
SmPPR144	24.09	19.63(-)	18.75(-)
SmPPR145	25.04	17.55(-)	21.62(-)
SmPPR146	6.97	10.27(-)	4.75(-)
SmPPR147	8.12	8.05(-)	5.35(↓)
SmPPR148	15.34	10.22(↓)	6.27(↓)
SmPPR149	15.52	17.66(-)	18.75(-)
SmPPR150	11.22	15.76(-)	6.14(↓)
SmPPR151	13.29	7.04(↓)	8.22(-)
SmPPR152	19.87	18.05(-)	13.31(-)
SmPPR153	37.99	13.67(↓)	32.97(-)
SmPPR154	41.1	28.46(-)	35.91(-)
SmPPR155	14.34	12.87(-)	10.73(-)
SmPPR156	21.47	11.01(↓)	16.93(-)
SmPPR157	7.91	6.12(-)	4.83(↓)
SmPPR158	103.89	50.6(↓)	87.35(-)
SmPPR159	11.36	16.43(-)	8.12(-)
SmPPR160	6.69	4.05(↓)	5.05(-)
SmPPR161	30.26	22.59(-)	15.51(↓)
SmPPR162	41.83	27.70(↓)	44.09(-)
SmPPR163	41.69	60.11(-)	47.08(-)
SmPPR164	19.33	17.20(-)	18.20(-)
SmPPR165	16.88	5.27(↓)	20.14(-)
SmPPR166	7.81	5.66(-)	4.35(↓)
SmPPR167	64.5	57.5(-)	66.85(-)
SmPPR168	19.07	17.11(-)	13.76(-)
SmPPR169	104.27	79.55(-)	103.48(-)
SmPPR170	40.17	102.87(↑)	83.75(↑)
SmPPR171	17	8.89(↓)	9.94(↓)
SmPPR172	8.47	3.98(↓)	7.74(-)
SmPPR173	5.51	5.21(-)	3.72(-)
SmPPR174	28.11	25.10(-)	20.71(-)
SmPPR175	91.68	70.96(-)	76.63(-)
SmPPR176	4.7	1.85(↓)	3.96(-)
SmPPR177	47.76	27.17(↓)	37.23(-)
SmPPR178	50.31	48.89(-)	38.19(-)
SmPPR179	18.05	10.55(↓)	9.83(↓)
SmPPR180	5.8	7.65(-)	3.88(-)
SmPPR181	52.31	48.42(-)	61.11(-)
SmPPR182	53.89	49.57(-)	62.8(-)
SmPPR183	12.07	6.14(↓)	10.53(-)
SmPPR184	3.8	3.41(-)	3.48(-)
SmPPR185	21.91	27.42(-)	20.84(-)
SmPPR186	28.73	12.6(↓)	17.41(-)
SmPPR187	39.21	24.47(↓)	29.71(-)
SmPPR188	0.08	1.08(↑)	0.34(↑)
SmPPR189	6.06	4.81(-)	4.60(-)
SmPPR190	3.98	3.05(-)	3.60(-)
SmPPR191	95.87	176.47(↑)	105.72(-)
SmPPR192	25.11	23.51(-)	26.14(-)
SmPPR193	8.79	11.56(-)	7.99(-)
SmPPR194	28.03	16.84(↓)	29.93(-)
SmPPR195	2.32	2.66(-)	1.79(-)
SmPPR196	33.31	22.72(-)	19.56(↓)
SmPPR197	8.91	5.57(↓)	5.18(↓)
SmPPR198	19.42	11.17(↓)	12.25(↓)
SmPPR199	11.58	6.78(↓)	7.58(-)
SmPPR200	13.68	17.09(-)	6.63(↓)
SmPPR201	43.28	19.58(↓)	34.3(-)
SmPPR202	15.27	7.97(↓)	12.3(-)
SmPPR203	9.02	12.09(-)	5.07(↓)
SmPPR204	40.2	25.38(↓)	25.29(↓)
SmPPR205	18.03	21.43(-)	19.44(-)
SmPPR206	49.63	59.27(-)	39.55(-)
SmPPR207	49.38	27.17(↓)	39.08(-)
SmPPR208	8.76	10.45(-)	5.64(↓)
SmPPR209	33.77	22.56(-)	34.59(-)
SmPPR210	40.29	53.26(-)	33.59(-)
SmPPR211	11.8	24.25(↑)	9.48(-)
SmPPR212	14.42	9.45(-)	5.96(↓)
SmPPR213	17.97	18.52(-)	13.78(-)
SmPPR214	63.11	36.87(↓)	59.80(-)
SmPPR215	13.6	15.51(-)	13.28(-)
SmPPR216	26.86	10.77(↓)	14.98(↓)
SmPPR217	19.34	11.43(↓)	14.24(-)
SmPPR218	21.38	7.07(↓)	15.69(-)
SmPPR219	11.86	8.19(-)	6.58(↓)
SmPPR220	79.24	56.73(-)	71.27(-)
SmPPR221	45.24	47.22(-)	46.57(-)
SmPPR222	17.53	10.95(↓)	9.67(↓)
SmPPR223	67.72	53.06(-)	53.59(-)
SmPPR224	52.06	71.20(-)	50.08(-)
SmPPR225	18.5	17.60(-)	19.04(-)
SmPPR226	5.74	3.32(↓)	4.92(-)
SmPPR227	22.79	12.67(↓)	17.41(-)
SmPPR228	30.84	13.91(↓)	23.53(-)
SmPPR229	50.49	49.94(-)	48.42(-)
SmPPR230	35.42	17.77(↓)	34.37(-)
SmPPR231	46.71	47.38(-)	38.58(-)
SmPPR232	15.74	19.03(-)	18.86(-)
SmPPR233	46.34	44.01(-)	31.80(-)
SmPPR234	25.84	23.54(-)	13.81(↓)
SmPPR235	1.33	5.32(↓)	10.06(-)
SmPPR236	128.65	96.96(-)	110.97(-)
SmPPR237	22.78	21.43(-)	13.31(↓)
SmPPR238	302.78	235.53(-)	230.67(-)
SmPPR239	18.05	8.00(↓)	18.85(-)
SmPPR240	2.3	2.72(-)	3.31(-)
SmPPR241	19.99	10.76(↓)	14.24(-)
SmPPR242	12.7	8.71(-)	5.53(↓)
SmPPR243	3.61	2.42(-)	2.24(↓)
SmPPR244	35.32	38.96(-)	33.13(-)
SmPPR245	6.91	8.93(-)	5.07(-)
SmPPR246	57.5	53.13(-)	53.63(-)
SmPPR247	15.3	16.82(-)	15.72(-)
SmPPR248	42.23	49.90(-)	40.25(-)
SmPPR249	4.89	4.87(-)	2.45(↓)
SmPPR250	7.72	14.94(↑)	6.23(-)
SmPPR251	21.8	13.67(↓)	15.56(-)
SmPPR252	2.44	2.76(-)	1.31(↓)
SmPPR253	41.72	37.55(-)	38.35(-)
SmPPR254	6.04	4.04(-)	3.01(↓)
SmPPR255	11.65	8.16(-)	13.53(-)
SmPPR256	6.04	2.60(↓)	7.15(-)
SmPPR257	111.95	72.57(↓)	73.77(↓)
SmPPR258	45.78	36.31(-)	43.78(-)
SmPPR259	2.68	2.42(-)	3.01(-)
SmPPR260	28.05	16.49(↓)	21.14(-)
SmPPR261	38.08	32.89(-)	23.89(↓)
SmPPR262	6.47	4.01(↓)	4.46(-)
SmPPR263	25.23	30.35(-)	25.11(-)
SmPPR264	68.57	180.16(↑)	111.06(↑)
SmPPR265	5.77	5.93(-)	4.25(-)
SmPPR266	55.04	49.75(-)	39.91(-)
SmPPR267	15.16	8.03(↓)	12.07(-)
SmPPR268	30.78	23.14(-)	16.32(↓)
SmPPR269	7.44	2.70(↓)	3.06(↓)
SmPPR270	54.62	35.57(↓)	32.33(↓)
SmPPR271	27.57	27.87(-)	17.76(↓)
SmPPR272	8.24	7.94(-)	3.79(↓)
SmPPR273	12.8	9.33(-)	6.61(↓)
SmPPR274	175.48	126.84(-)	135.53(-)
SmPPR275	13.06	13.34(-)	11.03(-)
SmPPR276	10.99	9.12(-)	6.33(↓)
SmPPR277	19.64	13.47(-)	7.78(↓)
SmPPR278	28.44	29.52(-)	19.28(-)
SmPPR279	56.92	52.51(-)	54.58(-)
SmPPR280	35.08	62.95(↑)	43.40(-)
SmPPR281	34.6	18.94(↓)	33.20(-)
SmPPR282	20.58	3.56(↓)	33.40(↑)
SmPPR283	24.71	22.12(-)	24.01(-)
SmPPR284	10.28	14.68(-)	9.12(-)
SmPPR285	53.31	14.50(↓)	61.88(-)
SmPPR286	54.1	41.82(-)	46.32(-)
SmPPR287	46.17	42.21(-)	40.51(-)
SmPPR288	15.51	13.57(-)	12.17(-)
SmPPR289	25.13	27.92(-)	19.45(-)
SmPPR290	26.31	23.04(-)	23.17(-)
SmPPR291	20.86	10.92(↓)	13.18(↓)
SmPPR292	12.39	9.65(-)	6.88(↓)
SmPPR293	9.18	6.94(-)	5.48(↓)
SmPPR294	9.96	9.02(-)	5.48(↓)
SmPPR295	31.81	25.30(-)	15.69(↓)
SmPPR296	20.11	6.06(↓)	18.11(-)
SmPPR297	61.35	64.54(-)	56.91(-)
SmPPR298	34.09	25.40(-)	56.22(-)
SmPPR299	29.11	20.09(-)	17.84(↓)
SmPPR300	3.6	8.47(↑)	7.86(↑)
SmPPR301	18.2	15.54(-)	12.03(↓)
SmPPR302	9.82	7.18(-)	6.15(↓)
SmPPR303	11.48	12.16(-)	13.08(-)
SmPPR304	9.63	7.51(-)	8.22(-)
SmPPR305	11.26	5.78(↓)	7.04(-)
SmPPR306	35.81	29.50(-)	22.10(↓)
SmPPR307	5.9	2.97(↓)	4.40(-)
SmPPR308	5.68	3.23(-)	4.76(↓)
SmPPR309	41.58	27.49(↓)	39.76(-)
SmPPR310	13.62	23.80(↑)	14.32(-)
SmPPR311	37.9	11.55(↓)	26.19(-)
SmPPR312	325.4	249.03(-)	248.57(-)
SmPPR313	10.98	7.79(-)	8.15(-)
SmPPR314	14.93	18.12(-)	11.26(-)
SmPPR315	42.38	30.68(-)	29.30(-)
SmPPR316	55.47	21.48(↓)	46.51(-)
SmPPR317	6.54	3.59(↓)	6.21(-)
SmPPR318	17.89	27.97(↑)	14.98(-)
SmPPR319	34.6	27.64(-)	29.85(-)
SmPPR320	12.08	16.72(-)	8.26(-)
SmPPR321	8.68	5.18(↓)	4.61(↓)
SmPPR322	6.58	4.32(↓)	6.43(-)
SmPPR323	21.27	15.14(-)	27.89(-)
SmPPR324	35.95	24.28(-)	30.45(-)
SmPPR325	15.13	8.66(↓)	7.89(↓)
SmPPR326	306.77	89.29(↓)	232.43(-)
SmPPR327	11.87	17.20(-)	11.41(-)
SmPPR328	2.84	3.20(-)	2.59(-)
SmPPR329	8.99	3.76(↓)	4.25(↓)
SmPPR330	56.09	37.79(-)	34.13(↓)
SmPPR331	8.58	6.34(-)	7.40(-)
SmPPR332	14.57	16.75(-)	8.20(↓)
SmPPR333	39.74	54.29(-)	32.10(-)
SmPPR334	44.52	60.41(-)	36.64(-)
SmPPR335	31.82	23.23(-)	23.72(-)
SmPPR336	5.95	2.60(↓)	3.36(-)
SmPPR337	20.84	15.04(-)	16.20(-)
SmPPR338	40.39	22.71(↓)	25.28(↓)
SmPPR339	14.67	5.65(↓)	15.21(-)
SmPPR340	20.53	8.57(↓)	22.78(-)
SmPPR341	18.47	7.97(↓)	17.99(-)
SmPPR342	15.74	9.71(↓)	21.60(-)
SmPPR343	27.05	19.34(-)	34.81(-)
SmPPR344	21.28	14.14(↓)	27.28(-)
SmPPR345	14.58	9.08(↓)	15.34(-)
SmPPR346	30.98	19.49(↓)	41.14(-)
SmPPR347	7.7	6.75(-)	4.85(↓)
SmPPR348	11.48	8.49(-)	13.40(-)
SmPPR349	8.27	5.97(-)	11.11(-)
SmPPR350	18.78	11.96(↓)	12.83(-)
SmPPR351	27.58	14.10(↓)	30.32(-)
SmPPR352	46.21	25.97(↓)	48.29(-)
SmPPR353	11	4.63(↓)	9.48(-)
SmPPR354	4.21	3.22(-)	4.55(-)
SmPPR355	47.23	23.23(↓)	51.80(-)
SmPPR356	7.71	6.94(-)	6.29(-)
SmPPR357	28.21	9.65(↓)	20.21(-)
SmPPR358	6.09	1.83(↓)	3.45(↓)
SmPPR359	11.19	4.39(↓)	8.37(-)
SmPPR360	7.74	9.56(-)	7.12(-)
SmPPR361	7.14	4.21(↓)	4.52(↓)
SmPPR362	19.33	8.41(↓)	19.79(-)
SmPPR363	11.23	12.34(-)	6.34(↓)
SmPPR364	50.07	25.02(↓)	51.48(-)
SmPPR365	20.08	12.55(↓)	14.09(-)
SmPPR366	10.86	9.10(-)	14.30(-)
SmPPR367	9.37	5.80(↓)	8.57(-)
SmPPR368	36.8	19.92(↓)	33.03(-)
SmPPR369	2.43	1.61(↓)	3.12(-)
SmPPR370	23.16	18.61(-)	29.94(-)
SmPPR371	46.75	47.83(-)	37.87(-)
SmPPR372	1.43	1.55(-)	1.50(-)
SmPPR373	9.16	8.30(-)	8.75(-)
SmPPR374	117.01	43.95(↓)	86.03(-)
SmPPR375	87.22	67.89(-)	61.61(-)
SmPPR376	14.84	12.61(-)	14.8(-)
SmPPR377	9.52	4.71(↓)	8.39(-)
SmPPR378	138.98	64.69(↓)	116.05(-)
SmPPR379	11.5	5.14(↓)	6.70(↓)
SmPPR380	18.66	11.94(↓)	13.37(-)
SmPPR381	3.05	9.02(↑)	3.38(-)
SmPPR382	10.03	7.56(-)	10.35(-)
SmPPR383	86.39	91.09(-)	78.44(-)
SmPPR384	10.45	9.09(-)	16.00(↑)
SmPPR385	25.37	17.34(-)	32.70(-)
SmPPR386	3.78	4.39(-)	5.86(↑)
SmPPR387	7.82	9.02(-)	5.44(-)
SmPPR388	6.96	5.50(-)	6.93(-)
SmPPR389	13.42	12.80(-)	20.53(↑)
SmPPR390	7.52	3.31(↓)	5.06(-)
SmPPR391	2.98	1.57(↓)	4.21(-)
SmPPR392	5.68	12.76(↑)	8.52(-)
SmPPR393	5.5	4.11(-)	6.68(-)
SmPPR394	3.19	1.46(↓)	2.43(-)
SmPPR395	16.87	12.39(-)	22.65(-)
SmPPR396	112.22	95.73(-)	81.79(-)
SmPPR397	105.23	116.92(-)	94.64(-)
SmPPR398	7.73	5.43(-)	5.71(-)
SmPPR399	111.93	89.27(-)	101.92(-)
SmPPR400	8.34	10.81(-)	12.79(↑)
SmPPR401	4.06	2.44(↓)	3.49(-)
SmPPR402	1.05	1.39(-)	1.94(↑)
SmPPR403	4.24	2.79(↓)	3.96(-)
SmPPR404	10.41	10.43(-)	9.42(-)
SmPPR405	8.71	9.49(-)	9.25(-)
SmPPR406	93.94	58.45(↓)	82.09(-)
SmPPR407	10.41	10.62(-)	8.57(-)
SmPPR408	289.43	86.83(↓)	219.87(-)
SmPPR409	9.93	4.31(↓)	7.61(-)
SmPPR410	27.75	14.96(↓)	19.88(-)
SmPPR411	34.82	28.88(-)	21.85(-)
SmPPR412	8.56	6.29(-)	12.82(-)
SmPPR413	4.81	4.78(-)	6.80(-)
SmPPR414	1.74	1.02(↓)	1.20(-)
SmPPR415	3.61	2.77(-)	3.77(-)
SmPPR416	7.46	8.34(-)	9.04(-)
SmPPR417	2.76	2.23(-)	2.92(-)
SmPPR418	1.64	1.32(-)	3.34(↑)
SmPPR419	13.55	27.21(↑)	12.90(-)
SmPPR420	1.85	1.07(↓)	1.43(-)
SmPPR421	2.94	1.91(↓)	3.63(-)
SmPPR422	5.88	1.31(↓)	4.28(-)
SmPPR423	5.74	4.20(-)	6.09(-)
SmPPR424	2.97	1.30(↓)	3.35(-)
SmPPR425	30.74	38.66(-)	29.72(-)
SmPPR426	10.68	3.98(↓)	7.48(-)
SmPPR427	15.08	8.41(↓)	16.86(-)
SmPPR428	61.25	65.08(-)	57.4(-)
SmPPR429	15.45	8.61(↓)	17.17(-)
SmPPR430	7.92	3.81(↓)	7.15(-)
SmPPR431	6.49	5.20(-)	4.69(-)
SmPPR432	334.39	202.88(↓)	305.53(-)
SmPPR433	24.7	17.86(-)	17.91(-)
SmPPR434	22.07	14.86(-)	13.61(↓)
SmPPR435	12.77	12.69(-)	12.24(-)
SmPPR436	13.5	13.57(-)	19.22(-)
SmPPR437	7.58	2.25(↓)	4.16(↓)
SmPPR438	4.89	4.38(-)	3.32(-)
SmPPR439	5.57	3.57(↓)	5.18(-)
SmPPR440	19.82	8.33(↓)	21.42(-)
SmPPR441	3.14	5.22(↑)	5.93(↑)
SmPPR442	10.49	9.55(-)	7.38(-)
SmPPR443	3.36	2.68(-)	3.21(-)
SmPPR444	10.42	8.08(-)	8.26(-)
SmPPR445	134.87	52.2(↓)	103.07(-)
SmPPR446	1.22	0.26(↓)	0.91(-)
SmPPR447	2.97	3.44(-)	2.76(-)
SmPPR448	4.91	1.47(↓)	7.88(↑)
SmPPR449	3.24	0.82(↓)	2.41(-)
SmPPR450	7.52	6.56(-)	7.94(-)
SmPPR451	6.29	5.05(-)	6.39(-)
SmPPR453	9.47	11.31(-)	7.41(-)
SmPPR454	22.11	8.97(↓)	18.98(-)
SmPPR455	6.25	1.97(↓)	3.55(↓)
SmPPR456	2.49	3.41(-)	4.26(↑)
SmPPR457	4.67	3.54(-)	6.56(-)
SmPPR458	1.61	0.92(↓)	1.05(↓)
SmPPR459	5.18	3.16(↓)	4.96(-)
SmPPR460	4.65	4.37(-)	5.35(-)
SmPPR461	31.38	13.99(↓)	29.15(-)
SmPPR462	4.9	5.80(-)	8.51(↑)
SmPPR463	73.66	29.38(↓)	63.99(-)
SmPPR464	46.55	29.18(↓)	50.96(-)
SmPPR465	26.28	17.08(↓)	32.33(-)
SmPPR466	24.74	15.71(↓)	29.17(-)
SmPPR467	23.29	72.37(↑)	14.46(↓)
SmPPR468	9.35	7.85(-)	8.30(-)
SmPPR469	6.36	7.78(-)	4.02(↓)
SmPPR470	45.32	0.23(↓)	0.35(↓)
SmPPR471	7.03	38.73(↑)	32.17(↑)
SmPPR472	6.52	14.89(↑)	9.29(-)
SmPPR473	49.84	3.91(↓)	2.73(↓)
SmPPR474	27.58	35.22(-)	55.27(↑)
SmPPR475	5.07	10.65(↑)	7.84(-)
SmPPR476	21.2	8.54(↓)	8.77(↓)
SmPPR477	1.01	6.06(↑)	9.88(↑)
SmPPR478	12.6	4.41(↓)	1.09(↓)
SmPPR479	2.94	8.86(↑)	6.23(↑)
SmPPR480	22.71	0.56(↓)	3.19(↓)
SmPPR481	121.42	5.48(↓)	14.25(↓)
SmPPR482	0.34	71.32(↑)	89.7(↑)
SmPPR483	2.08	0.04(↓)	0.20(↓)
SmPPR484	19.3	0.87(↓)	2.57(↓)
SmPPR485	12.54	11.32(-)	16.43(-)
SmPPR486	8.25	10.83(-)	18.50(↑)
SmPPR487	136.71	0.04(↓)	0.06(↓)
SmPPR488	69.12	2.98(↓)	5.07(↓)
SmPPR489	17.55	84.18(↑)	105.54(↑)
SmPPR490	8.36	53.82(↑)	91.51(↑)
SmPPR491	9.89	2.30(↓)	18.21(↑)
SmPPR492	4.07	5.75(-)	8.54(↑)
SmPPR493	3.15	5.60(↑)	11.06(↑)
SmPPR494	13.87	1.65(↓)	5.50(↓)
SmPPR495	112.02	2.93(↓)	8.08(↓)
SmPPR496	25.18	3.93(↓)	9.40(↓)
SmPPR497	9.74	87.99(↑)	43.09(↑)
SmPPR498	42.1	42.59(-)	78.77(↑)
SmPPR499	2.4	5.34(↑)	10.74(↑)
SmPPR500	161.34	39.91(↓)	23.32(↓)
SmPPR501	74.58	1.84(↓)	1.85(↓)
SmPPR502	24.54	137.84(↑)	127.78(↑)
SmPPR503	7.12	44.10(↑)	61.06(↑)
SmPPR504	27.97	17.87(↓)	18.10(↓)
SmPPR505	4.64	5.13(-)	9.40(↑)
SmPPR506	12.44	23.97(↑)	44.26(↑)
SmPPR507	7.94	4.16(↓)	6.08(-)
SmPPR508	237.37	5.64(↓)	12.11(↓)
SmPPR509	40.25	6.92(↓)	10.03(↓)
SmPPR510	14.33	607.94(↑)	518.7(↑)
SmPPR511	10.51	10.26(-)	36.25(↑)
SmPPR512	2.19	4.45(↑)	10.19(↑)
SmPPR513	10.68	3.52(↓)	8.23(-)
SmPPR514	58.23	0.56(↓)	2.10(↓)
SmPPR515	167.23	7.10(↓)	6.84(↓)
SmPPR516	7.04	29.06(↑)	20.33(↑)
SmPPR517	28.79	228.56(↑)	188.4(↑)
SmPPR519	43.47	8.07(↓)	8.24(↓)
SmPPR520	118	10.99(↓)	15.94(↓)
SmPPR521	6.68	37.73(↑)	72.61(↑)
SmPPR522	9.28	91.62(↑)	133.05(↑)
SmPPR523	264.88	0.25(↓)	0.25(↓)
SmPPR524	48.88	10.43(↓)	6.70(↓)
SmPPR525	1.48	6.19(↑)	2.86(↑)
SmPPR526	32.2	201.53(↑)	189.95(↑)
SmPPR527	4.42	44.41(↑)	20.60(↑)
SmPPR528	99.5	2.19(↓)	3.07(↓)
SmPPR529	14.63	17.23(-)	35.58(↑)
SmPPR530	1.69	5.14(↑)	6.99(↑)
SmPPR531	13.16	85.56(↑)	70.47(↑)
SmPPR532	100.44	20.36(↓)	18.66(↓)
SmPPR533	81.51	0.18(↓)	0.73(↓)
SmPPR534	60.37	19.28(↓)	27.1(↓)
SmPPR535	153.72	34.84(↓)	56.62(↓)
SmPPR536	5.53	31.92(↑)	41.81(↑)
SmPPR537	7.78	132.86(↑)	75.17(↑)
SmPPR538	5	203.39(↑)	163.90(↑)
SmPPR539	74.79	5.83(↓)	8.12(↓)
SmPPR541	2.95	2.12(-)	5.43(↑)
SmPPR542	82.6	1.29(↓)	2.68(↓)
SmPPR543	24.97	66.91(↑)	57.32(↑)
SmPPR544	0.57	3.39(↑)	4.40(↑)
SmPPR545	45.92	27.24(↓)	36.01(-)
SmPPR546	1.9	37.00(↑)	25.68(↑)
SmPPR547	46.49	1.31(↓)	1.65(↓)
SmPPR548	1.26	27.16(↑)	42.87(↑)
SmPPR549	395.65	2.93(↓)	0.76(↓)
SmPPR550	32.37	22.38(-)	23.06(-)
SmPPR551	33.49	3.00(↓)	2.32(↓)
SmPPR552	136.16	161.28(-)	144.46(-)
SmPPR553	82.95	41.96(↓)	37.05(↓)
SmPPR554	42.98	20.06(↓)	17.59(↓)
SmPPR555	34.1	80.41(↑)	58.24(↑)
SmPPR556	65.75	58.60(-)	89.33(↑)
SmPPR557	13.05	51.75(↑)	66.21(↑)
SmPPR558	0.43	59.97(↑)	42.20(↑)
SmPPR559	89.67	75.60(-)	68.78(-)
SmPPR560	1313.61	6.74(↓)	9.23(↓)
SmPPR562	1010.65	0.46(↓)	0.84(↓)
SmC4H1	4105.06	1016.75(↓)	1718.66(↓)
SmCYP98A14	2575.33	522.52(↓)	1009.11(↓)
SmHPPR1	403.75	463.65(-)	643.85(↑)
SmPAL1	4.23	1507.56(↑)	2800.09(↑)
SmRAS1	12243.8	2904.15(↓)	3029.13(↓)
SmTAT1	1230.84	265.05(↓)	397.34(↓)
Sm4CL1	5.61	2.70(↓)	2.19(↓)
(↑): Up-regulated;
(↓): Down-regulated;
(-): Fisher's exact test p-value of greater than 0.05
